# Supplementary material for: Cryo-EM reveals multiple mechanisms of ribosome inhibition by doxycycline
Source: Nat Commun. 2026 Jun 1;17:7049. doi: 10.1038/s41467-026-73421-5 (PMC13392368; doi:10.1038/s41467-026-73421-5)
Supplement: Supplementary file 6 — Source Data [file 41467_2026_73421_MOESM6_ESM.zip]

Archive with 5 entries (5 files):
- File 3.xlsx
- File 4.docx
- File 5.docx
- File 1.txt
- File 2.txt
