# Supplementary material for: Cryo-EM reveals multiple mechanisms of ribosome inhibition by doxycycline
Source: Nat Commun. 2026 Jun 1;17:7049. doi: 10.1038/s41467-026-73421-5 (PMC13392368; doi:10.1038/s41467-026-73421-5)
Supplement: Supplementary file 6 — Source Data [file 41467_2026_73421_MOESM6_ESM.zip › File 3.xlsx]

## Sheet: Sheet1
E. coli Cold Shock Proteins	UniProt Accession
CspA	P0A9X9
CspB	P36995
CspC	P0A9Y6
CspD	P0A968
CspE	P0A972
CspF	P0A976
CspG	P0A978
CspH	P0A982
CspI	P0A986
Hibernation Promoting Factor Proteins
Legionella pneumophila HPFcold	Q5ZW81
Staphylococcus aureus HPFlong	Q2YSH7
Escherichia coli YfiA / RaiA	P0AD49
Escherichia coli HPFshort	P0AFX0
