# Supplementary material for: Cryo-EM reveals multiple mechanisms of ribosome inhibition by doxycycline
Source: Nat Commun. 2026 Jun 1;17:7049. doi: 10.1038/s41467-026-73421-5 (PMC13392368; doi:10.1038/s41467-026-73421-5)
Supplement: Supplementary file 6 — Source Data [file 41467_2026_73421_MOESM6_ESM.zip › File 1.txt]

>A0A438AI80
MDTPLELAFHNMDASPTVERRVRERARKMERYFKHITSAHVVVELDHKSGGAAKAYHVRI
EARVPGKELVVSHDP-K-ADRYD-LQTVNAAFDAMDRQLEQFSQTV-RGDV--KTLDA-A
PTGRVRRLF--GDYGFIETA-EGEDIWFHRASVSGDAFDQLSEGDPVALSIRENGMGPQA
ASVRPASQMAAS-NM------A
>A0A318SRX3
MDTPLEIAFHNMDRSEQLEDRIRARAAKMERYYKHITSAHVVIEPAQKAKAANRQYHVRI
EARVPGTELVVNQDPG-QRDHHNPYQTVNDAFDAMDRQLEQFSQT-KRGEV--KRLDG-P
PTGRVRQLFSE--YGFIDT-TDGQDIWFHRASVEGGGFDDLKVGDPVELSSQSGGMGPQA
SSVRPTSAMRVAG---------
>A0A6L5Z5I7
MDQPLEIAFHNMDSSASLEARIRERVDRMHRYFKHINSCHVVVELDHKSQGAPKNYHVRI
ETRVPGKELVVSQDPG-KGDHFDPLQTVNNAFDAMDRQLEQFSQT-VRGDV--KTHEG-P
PTGRVRQLFSE--YGFVAT-TDGRDIWFHRNAVANDGFDDLQEGQPVELTSQEGGMGPQA
SSVRPTSKMRLDGEWTT-----
>A0A017HCY0
MDTPLEIAFHNMDSSDGLEARIRERAAKLERFHGHITSCHVVVEVPNRSQAGAQGYHVRV
EARVPGKELVVSHDPG-KGDKHDPYLAVRDAFYAMERQLEHAAQK-VQGDV--KTHDG-P
PQGRVRQLFTE--YGFIET-LDGRDIWFHKASVAEDAFDKLEEGAPVELSDGANGMGPQA
SSVRPIRQMQMNGDPSA-----
>A0A1X6YVP4
MDTPLEIAFHNMDSSNGLEARIRERVAKLERFHNHITSCHVVVEVPNRSQGGAKGYHVRV
ECRVPGKELVVSHDPG-KGDKHDPYLAVRDAFYAMERQLEHAAQK-VQGDV--KAHEG-P
PQGRVRQLFTE--YGFIET-LDGRDIWFHKASVAEDGFGKLEENTPVELSDGPNGMGPQA
TSVRPIGRMQLQGDPSA-----
>A0A2G1MF23
MDTPLEIAFHNMDSSDGLEARIRERAAKLERFHNHITSCHVVVEVPNRSQGGPKGYHVRV
ECRVPGKELVVSQDPG-NGDKHDPYLAVRDAFYAMERQLEHAAQK-VQGEV--KAHEG-P
PQGRVRQLFTE--YGFIET-LDGRDIWFHKASVAEDGFEKLEEDTPVELSDGPNGMGPQA
TSVRPIGRMQLQGDPSA-----
>A0A9X2FMM2
MDTPLEIAFHNMDSSDGLEARIRERAAKLERFHNHITSCHVVVEVPNRSQAGAKGYHVRV
ECRVPGKELVVSHDPG-KGDKHDPYLAVRDAFYAMERQLEHAAQK-VQGEV--KAHEG-P
PQGRVRQLFTE--YGFIET-LDGRDIWFHKASVAGDGFEKLEEDTPVELSDGPNGMGPQA
TSVRPIGRMQLQGDPSA-----
>U2YN59
MDTPLEIAFHNMDSSDGLEAKIRERADKLERFHSHITSCHVVVEVPNRSQAGAKGYHVRI
ECRVPGKELVVSHDPG-KGDKHDPYLAVRDAFYAMERQLEHAAQK-VQGEV--KSHEG-P
PQGRVRQLFTE--YGFIET-LDGRDIWFHKASVAENGFEKLEEDTPVELSDGPNGMGPQA
TSVRPIGRMRIEGEPSV-----
>A0A1G7G847
MDTPLEIAFHNMQSSDGLEQRIRTRAAKLERFHDHITSCHVVVEVPHKSQGGHKGYHVRI
ECRVPGKELVVSQDPG-QGDKHDPYAAVNDAFYAMERRLEHAAQK-KQGEV--KAHDG-P
PQGRVRQLFSE--YGFIET-LDGRDIWFHKASVIEDGFEKLEKDMPVELSDGPNGMGPQA
TSVRPIGRMQMNGEPSA-----
>A0A6A7KIY2
MQVPLEIAFHNVAASANLERRIRVRVDKLHRYFDRIISCRVAVEAPHRSRAKALAYRVRI
EVRVPGKELVVSRDPGDDGGHFDPYIVVRDAFDAMQRQLEGYSRK-LRGDV--KTPNA-A
LQGRVLRTF--ADHGFIGT-TDGREVYFHRNSVVGTDFEKLAEGEPVELVSDESPIGPQA
TTVKHIRPMQLDPNPS------
>A0A963QX02
MKVPLELSFHNVQSSEALERKVRERVDKLHRFFDRITSCHVAIEVPHRSQANALAYHVRI
EVRVPRKELVVSRDPGPHGDHFDPYVVVRDAFDAMERQLEEHSRK-VRGEV--KTLDG-N
LQGRVVRKL--ENHGFIAT-TDGREVYFHRNAVVGVDFDRLSDDEAVELVDGEGPAGTSA
TTVKRIGAMQLDPK--------
>A0A7Y8SRE3
MDTPLEIAFHNMDSSSALEARVRERADKLHRFFRHINSCRVVVEVPHRSPSQSRAYHVRI
EVRVPDRELVVSRDPGSAEAHLDSYLAVRDAFDAMERQLEHHSQK-VRGDV--KTLAG-P
LQGRVLRLF--SDYGFIAT-TDGREIYFHKNAVVDPRFEDLSPDTPVELAEAESPAGPQA
STVRAIGALTLRDEPTR-----
>A0A1I5RU47
MDVPLEIAWHNVAKSDALEEAIRDRVDKLHRYFKHINSVHVVVDMPHRSQHAKKDYHVRI
ETRVPGDELVVSNDP-KRGNHYD-YIAMRDAFDAMDRQLEGFSQRV-RGDV--KTLEG-Q
PQGRVVRKF--ETYGFVEAT-DGQEYWFNETAVVQGEFDDLKEGDSVELSESIGAMGPQA
SMVRPIGPMELM-GEVS----T
>A0A397QAD1
MEVPLELAFRNMEHSDAVEELVREKVAHLDRLFERLTSCRVTIEAPHKHHRKGNEYHVRI
FLGVPQGQLVVSRDPGDVHAHEDLRVAIRDAFQAAERQLKEHAEK-MRGDV--KTHVP-P
LQGTIARLFPDQDYGFIAT-TDGREIFFHRNAVVDYDFDDLEQGQPVELAIWSGEIGPHA
STVRPIGSMEYNPERD-P---R
>A0AAW5QZA2
METPVEIAFRNMDPSEFVEKRVRERVGRLEQFYDRITSCHVQIEAPHKHHTKGNLYEIRI
EVRVPGTELTVNNKPGNVHAHEDIYVAIRDAFDAMERQLKKWKQK-ANADV--KVHDA-P
LAGRIEELHPDRDFGQIAM-TDGRLVYFHRNSVVGNGFDTLSLGDTVELVSGEGEKGPQA
SAVRPVGGLKFVDK---P----
>A0A564WDR8
MQIPLQIDFQNMDPSEFVEARIRERVARLEHHAPHVTGCHVTVEAPHHHHHKGNAYRIRI
VLHVPGHEVVVSKEPGAAGAHTDVYVAIRDAFDSAERQLQDRTAR-VRGDV--KTHEP-P
LQGTVSRVFADKGYGFITT-TDGREIYFHMNSVVEAAFADLTVGQPVRLAEDESADGPQA
TTVRPIRPTQMIPDGR------
>A0A953C5E8
MQIPLQIDFQNMDPSEFVEARIRERVARLEHHAPHVTGCHVTVEAPHHHHHKGNAYRIRI
VLHVPGHEVVVSKEPGAAGAHSDVYVAIRDAFDSAERQLQDRTAR-VRGDV--KTHEP-P
LQGTVSRMFADKGYGFITT-TDGREIYFHMNSVVEAAFADLTVGQPVRLAEDESADGPQA
TTVRPIRPTQMIPDGR------
>A0A848XL03
M--PAEVTFVDIAHSDAIEARIRERAAHLAHISPDIVSCQVWVRAPHKRHRTGTEYVIDL
TVQMPGRTLNVDRRPGDDHAHIDIYVAIRDAFAAMERMLRKWKDIN-KGRP--EVHEA-P
LQGRIEVLNAQEGFGQIATT-D-RLVYFHRNSVAGDGFGDLQQGETVELSRKD-DAGPHA
SFVRPIGPLKFVDTAG------
>A0A849L5Y4
MHTDPQIAFVDIDPDVRIERRIRERLTRLDRLSDKLISCSVKIRAPHQRHQKGTRYIVDI
AAELPGGRLSVGRSPGDDGAHQDPLVAVRDAFDAMERQLKRWKEQ-HGGRP--TVLEH-P
LQGRITRIEPGKDFGEIAT-TDGRNIYFHRNAVLGDGFDALLPGDTVELTQRDADKGPHA
SMVRPITRAAFTDK---P----
>A0A1G7Q2A6
MADPIEISFQNMEPSDFIRRNVMEKANKLQRFADRIVGVRVVIDAPHRHHHKGKTYDVRI
DISIPGEDVRVTHQGPKDQAHEDVYVAIRDAFDAAVRRLEDAVRKA-DHRV--KTHDE-P
LTGTIRSLF--DHYGFIDTS-D-REIYFHRNSVAEGDFDELSSGDRVRLVVDE-PHGPQA
STVVPLSPHGR----A------
>A0A6I7PC97
MQKPLEIVFRHMAPSPALEARVREKVEGLERFAPRIIGCRVVVEREQRRHRKGDLFRVGV
DVTVPGHEIAVTRTGPQNQAHEDVYVALRDAFDATVRRLQDAVRQ-VRGRV--KHHEA-P
LTGKVVRLFAD--YGFVET-AAG-DVYFHQNAVANDGFAKLEVGTEVRLAEDESPHGWQA
TTVAATG---V-----------
>A0A963NYG8
MQKPLEIRFQQMDPSPAVEARIREKVEALERVAPRMTSCRVVVEKEDRHQTKGNLYRVRL
DIGMPGKEIAVSRAGPKDHAHEDVYVAVRDAFAAAQRQLRERSRS-VAGKV--KQHEA-P
LTGRVVRLFPDEGYGFVET-PAG-DVYFHRNSVADGGYDALAVGAEVRLAENESPEGWQA
TTVQATGRVL-AEE--------
>A0A7V2RU12
MDKPLEIRFHDVPHSDFIEARIREKVDELEKYFDHISSVRVVVDKESKRHNKGNAYRIRL
FIHVPGKEIVVNHNQ-ADPARED-RFALREAFDAAYRELKEHKEKI-RGEV--KQHVE-P
PQGRVIKLFKDQGYGFIELT-DGQEIYFHRNAVVNGDFDRLEVGARVRVHENESPFGPQA
STVHLL---------------D
>A0A2H6AXH2
MATPVEIRFHDVPHSDFIEARVREKIAELEKVYDRIHSIRVVIDKESNRHQKGNTYRIRL
FIHVPGKEIVINHNQRDDPAREDFKFALREAFDAAERELKEFKAK-QRGEV--KRHEE-P
PQGRVVRLFRDQGYGFIEL-DDGQEIYFHRNAVVNNGFDGLEIGTRVRVHENESPFGPQA
STVHRIE---------------
>A0A2H6AT65
MQTPLEIRFHEVPKSDWIEQRIREKMADLEKMFPNIISARVVVDADTDKQIQGNNFRIRI
FIHVPGKEIVVDRNQKGDPAREDFRYALREAFRAARRELEKYKDR-LRGEV--KTHVA-P
PEGRVIRLFRDQGYGFIAL-DDGREIYFHRNAVVNGAFDRLEVGSRVRVHENESPFGPQA
STVHLID---------------
>A0A0F6VYM2
M--PLRISFHELEPSPAIEDRIRREVDKLERFHPNVVGCHVTVSETHHHHHKGNIYGVRV
EVAVPGEDVVISREPEVNHAHDDPYVSIRDAFDAARRKLEDHARRM-RGDV--KTHEE-P
SRGRVIRLVPEDQYGFLETD-D-LQVYFHEHAVARGRFGELQLGDEVRFVEGE-EKGPQA
STVVLERHPRGPR---VPA---
>A0A257RUW0
----------------------------------------VIIEAPHRHHHKGKLYRARI
EIAVPRGDIVINRESPENHAHEDPYVAVRDAFDAAVRKLEDHARRL-DNAV--KHHEEVL
AHGQVVRFVADAEYGFIATD-D-REVYFHRNSVAGKGVGRLRVGDAVRFAVAE-CDGPQA
SLVRPAARD------G------
>A0A257RAE1
MTVKLQITFKDIDRSPALEARIREKAEVLGRFEGRILRCHVIIEAPHRHHHKGKLYRARI
EIAVPRGDIVINRESPENHAHEDPYVAVRDAFDAAVRKLEDHARR-LDNAV--KHHAEAL
AHGQVVRFVADAEYGFIATD-DGREVYFHRNSVAGNGFGRLRVGDAVRFAAAEGRDGPQA
SLVRPAARG------G------
>A0A066PUF8
MTVPLQITFKDIDRSPALEARIREKAEALSRFEARILRCHVIIEAPHRHHHKGKLYRARI
EIAVPRGDIVINRESPENHAHEDPYVAVRDAFDAAVRKLEDHARR-LDDAV--KHHEEAL
VHGQVVRFVADADYGFIATD-DGREVYFHRNSVAGNGFARLRVGDDVRLAVAEGRDGPQA
SLVRPAGRG------G------
>F7S7H7
MTLPLQITFKDIDRSPALEARIREKAEALSRFEARILRCHVIIEAPHRHHHKGKLYRARI
EIAVPRGDIVINRESPENHAHEDPYVAVRDAFDAAVRKLEDHARR-LDDAV--KHHEEAL
VHGQVVRFVADADYGFIATD-DGREVYFHRNSVAGNGFARLRVGDDVRLAVAEGRDGPQA
SLVRPAGRG------G------
>A0A317FA45
MAVPLQITFKGIEASPALEDRIREKAARLDRFERDILRCHVTVEAPHRHQRQGRLFRARL
EVFVPRGDIVVTRESPHDHAHEDPYVAVRDAFDAVVRQLEDHVRR-QDHRT--SPNPPVL
AHGRVARFVAGEDFGFIET-ADGQEVYFHRNSVAGHAFDRLHVGDPVRLSVTEGEKGPQA
SVVHPAGRNP------------
>A0A8J2ZDS6
MTVPLQVTFKDMDPSPALESRIRAKAARLERFADDILRCHVIVEAPHRHHHQGRLYRARV
EVFVPRGDVIVTREGPLNHAHEDPYVAVRDAFDAAIRQLEDHVRR-LRGDV--KHHEPVM
RRGRIARFIAGEDYGFIET-EGGEEVYFHRNSVAGDGFDRLRVGDEVHVSVEEGEKGPQA
VVVHPVHRRSAD----------
>A0A917L0E3
MAIPLQVTFKGMDPSPALEARIRTKAARLERFADFILRCHVTVEAPHQHHHQGRMYQARV
ELDVPQGRIVTGHEGPQDHAHEDAYVAIRDSFAAATRRLEDHVRK-LGGSV--KHHEPVL
VTGRVARFVAGGDYGFIET-GDGEEVYFHRHAVANNAFGKLRVGDHVRLAVTEGEQGPQA
SAVHAVAAGH--D---------
>A0A9X9X080
MTIPLQITFKDMDPSPAMEARIRDKAARIERFADFILRCHVTIEAPHRHHHQGNLYRARV
ELDVPRGRIVAGNGGAQDHAHEDPYVALRDAFAAATRQLEDHVRK-LGGVV--KHHEPAL
IPGRITRFVAGQDYGFLAL-DGGQEVYFHRNAVVGNGFAQLKVGDHVRVAVTEGENGPQA
SAVHRAG---------------
>A0A9X9XAP1
MAIPVQTTFKGMDPSPAMEARIRDKAARLERFADFILRCHVTVEAPHRHHHQGNLYRARI
EVDVPRGRIVAGNGGTQDHAHEDPYVALRDAFAAATRQLEDHVRK-LGGAV--KHHEPGL
VPGRIARFVAGEDYGFITL-EGGQEVYFHRNSVVGNGFAQLRVGDHVRVAVSEGEKGPQA
SAVHRVG---------------
>A0A9X9WNK2
MTIPLQVAFKGMEPSPALEDRIRERAARLERFADRILRCHVTVEAPHRRHHQGNLFAVRV
AIDVPGGQVVVTHDNPQDHAHEDAHVAVRDAFAAAVRRLEDHVRR-LDGDV--KQHDPAM
LRGQVTRFVAGEDYGFIRT-QDGREVYFHRNAVAQGGFDRLRVGDHVHATVAEGEKGPQA
TTVRPVGEGHA-----------
>A0A7W4IXK5
M--PVLITFRNMAPSSTLEARIREKASLLTRFEHDIQRCHVTVEIPHRHHRQGQLYRVKL
VITVPGGDIVVGREGSQDHAHEDAHVAVRDAFDAAIRQLEDHVRIR-GTQV--KHHEPLW
LEGHVARFVAEADHGFITTH-D-REVYFHRHSVADDGFDRLQVGSPVHLVVSE-VNGAQA
SIVRVGGKSDPS---S------
>A0A7W4IR80
MTIPVLITFRNMTPSSTLEARIREKASLLTRFEHDIQRCHVTVEIPHRHHRQGQLYRVKL
VITVPGGDIVVGREGSQDHAHEDAHVAVRDAFDAAIRQLEDHVRI-RGTQV--KHHEPLW
LEGHVARFVAEADHGFITTH-DGREVYFHRHSVADDGFDRLQVGSPVHLVVSEGVNGSQA
SIVRVGGKSDPS---S------
>A0A7W4JGG0
MTIPVLITFRNMAPSSTLEARIREKASLLARFEHDIQRCHVTVEIPHRHHRQGQLYRVRL
VITVPGGDIVVGREGSQDHAHEDAYVAVRDAFDAAIRQLEDHVRI-RGTQV--KHHEPLW
LEGHVARFVAEADHGFITTH-DGREVYFHRHSVADDGFDRLRVGSPVHLVVSEGVNGSQA
SIVRVGGKSDPS---S------
>A0A7Y7M5M9
MAIPVQITFKNMDPSPALEAKIRARAAQLTHFESDILRCHVTVEIPHRHHHQGDLYHVQL
VVSTPAGDIVISREGPRNHAHEDAYVAVRDAFDAAVRRLEDHVRT-RGGQV--KHHEPIL
REGHVTRFVAGQDYGFIEL-PDGKEVYFHRHSVADDGFDQLQVGSPVHVAVTEGETGLQA
AIVRPGGKRRP---AS------
>A0A286C3T7
MK-QLQITTRDIPHSEALESHIRKKAEKLETFYPNIIGCRVVIEVPHKHKQQGRMFNVRL
DITVPGKELVVNREP-----DED-YVALRDAFGAAKRQLEDYGRRQ-RGEI--KAHPP-V
LHGRVVRLMPEEGYGFVAT-PDGQELYFHRENLANNNFEQLEEGSEVQFLEDIGSEGFQA
KRVSTGKHHVEEPEE-APRA-R
>A0A1H8G3M9
MKLQLQITTRDIPHSEALENHIRQKTEKLETFYPQIMGCRIVVEVPHKHKHQGNLFNVRL
DITVPGKELVVTREP-----NEDVYVALRDAFDAAKRQLEDYGRR-QRGEV--KAHAP-V
LHGKVVRLMPEEGYGFVET-SGGQELYFHRENLANNNFEQLEEGSEVQFLEDIGSEGFQA
KRVSTGKHHVEEPEE-APRG-D
>A0A2T5ID02
MKLQLQITTRDIPHSEALESHIRQKAEKLETFYPQIMGCRIVVEVPHKHKHQGNLFNVRL
DITVPGKELVVTREP-----NEDVYVALRDAFDAAKRQLEDYGRR-QRGEV--KAHAP-V
LHGKVVRLMPEEGYGFVET-SGGQELYFHRENLANNNFEQLEEGSEVQFLEDIGSEGFQA
KRVSTGKRHVEEPEE-APRG-D
>A0A1I0DNS4
MKLQLQITTRDIPHSEALENHIRQKAEKLETFYPQIMGCRIVVEVPHKHKHQGNLFNVRL
DITVPGKELVVTREP-----NEDVYVALRDAFDAAKRQLEDYGRR-QRGEV--KAHAP-V
LHGKVVRLMPEEGYGFVET-SGGQELYFHRENLANNNFEQLEEGSEVQFLEDIGSEGFQA
KRVSTGKRQIEEPEE-APRA-D
>Q2YAL3
MKLQLQITTRDIPHSDALESHIRQKAEKLETFYPQIMGCRIVVEVPHKHKHQGNLFNVRL
DITVPGKELVVTREP-----NEDVYVALRDAFDAAKRQLEDYGRR-QRGEV--KAHAP-V
LHGKVVRLMPEEGYGFVET-SSGQELYFHRENLANNNFEQLEEGSEVQFLEDIGSEGFQA
KRVSTGKRQVEEPEE-APRA-D
>A0A1I7G4I9
MKLQLQITTRDIPHSEALESHIRQKAEKLETFYPQIMGCRIVVEVPHKHKHQGNLFNVRL
DITVPGKELVVTREP-----NEDVYVALRDAFDAAKRQLEDYGRR-QRGEV--KAHAP-V
LHGKVVRLMPEEGYGFVET-PGGQELYFHRENLANNNFEQLEEGSEVQFLEDIGSEGFQA
KRVSTGRHQVEEPEE-APRG-D
>A0A0C3RBQ4
MKFLLQITARDVPHSEALESHIRQKAEKLETFYPHIMGCRVVVEVPHKHKHQGRMFNVRL
DITVPGKELVVNREA-----DEDVYVALRDAFDAARRQLEDYGHR-QRGDV--KAHAP-V
IRGKVVRLIAEEGYGFIET-PNGEELYFHRDNLAENNFDKLEAGSEVKFLEDIGSEGFQA
KRVSAGKHHPSEGEE-G-----
>A0A1G5GC65
MKTLLQITARDVPHSEALESHIRQKTEKLETFYPNIMGCRVVVEVPHKHKHQGRMFNVRL
DITVPGKELVVNREA-----DEDVYVALRDAFDAAKRQLEDYGRR-QRGDI--KAHAP-I
IRGKVVRLIAEEGYGFIET-PDGEELYFHRDNLAENNFDKLEEGSEVKFLEDIGSEGFQA
KRVSTGKHHTSEGEA-E-----
>A0A2T5JHK3
MKALLQITARDVPHSEALESHIRQKAEKLETFYPNIMGCRVVVEVPHKHKHQGRMFNVRL
DITVPGKELVVNREA-----DEDVYVALRDAFDAAKRQLEDYGRR-QRGDI--KAHAP-V
IRGKVVRLIAEEGYGFIET-PDGEELYFHRDNLAENNFDKLEKGSEVKFLEDIGSEGFQA
KRVSTGKHHVAKGEA-DE----
>A0A1W6STC3
MKFSLQITTRDVPHSEALESHIRQKAEKLETFYPHIMGCRVVIEIPHKHKHQGRMFNVRL
DITVPGKELVVNREA-----DEDVYVALRDAFDAAKRQLEDYGRR-QRGDI--KAHAP-V
VRGKVVRLIAEEGYGFIET-PDGEELYFHRDNLAENNFDKLESGSEVQFLEDIGSEGFQA
KRVSTGKHHTTKGKA-E-----
>A0A1G5HE26
MKSLLQITTRDVPHSEALESHIRQKAEKLETFYPNIMGCRVVVEIPHKHKHQGRAFNVRL
DITVPGNELVVNREA-----DEDVYVALRDAFNAAKRQLEDYGRR-QRGEI--KTHAP-I
LRGRVTRVIAEESYGFIET-PDGQELYFHRDNLAENNFDKLAAGSEVRFLEDIGSEGLQA
KRVSTGKRHAAGGGS-E-----
>A0A1I4XEF1
MKLQLQITTRDVPHSEALEGHIRQKAEKLETFYPHIMGCRVVVEVPHKHKHQGRVFNVRL
DITVPGKELVVNREP-----HEDVYVALRDAFGAAKRQLEDYGRR-QRGDV--KAHAP-V
LRGRVARLVEDEGYGFIET-PDGQELYFHRENLASNNFDQLAAGSEVQFLEDIASEGFQA
KRVSTGKHHIENFEE-EDK--E
>A0A1G4YLW1
MKFQLQITTRDVPHSEALENHIRQKAEKLETFYSNIIGCRVVIEVPHKHKHQGRVFDVRL
DITVPGKELVVTREA-----DEDVYVALRDAFGAAKRQLEDYGRR-QRGDI--KAHAP-V
MRGKVVRLIAEEEYGFIET-PDGQELYFHRENLANVNFDQLAAGSEVQFLEDIGSEGYQA
KRVSTGKRHAGEGEK-EE----
>A0A1G5TSQ4
MKFQLQITTRDVPHSEALESHIRQKAEKLETFYSNIISCRVVIEVPHKHKHQGRAFDVRL
DITVPGKELVVTREA-----DEDVYIALRDAFGAAKRQLEDYGRR-QRGDI--KAHAP-V
LRGKVVRLVAEEDYGFIET-PDGQELYFHRENLANVNFDQLAAGSEVQFLEDIGSEGFQA
KRVSTGKRHAEEGEE-EE----
>A0A1M7E027
MKFQLQITTRDVPHSEALESHIRQKAEKLETFYSNIISCRVVIEVPHKHKHQGRAFDVRL
DITVPGKELVVTREA-----DEDVYIALRDAFGAAKRQLEDYGRR-QRGDI--KAHAP-V
LRGKVVRLIAEEDYGFIET-PDGQELYFHRENLANVNFDQLAAGSEVQFLEDIGSEGFQA
KRVSTGKRHAEEGEE-EE----
>A0A1I2ZD14
MKLQLQITTRDVPHSEALETHIRQKVEKLETFYPKVMGCRVVVDVPHKHKHQGRTFNVRL
DITVPGKELVVNHEA-----HEDVYVAVRDAFDAAKRQLEDYGRR-QRGSI--KAHTP-V
LHGKIVRLITEEGYGFIET-PEGEELYFHRDNLAENNFEKLEEGSEVKFLEDIGGEGPQA
KRVSAAKRHISEGEA-EE----
>A0A2T5JX98
MKLPLQITTRDVPHSEALEAHIRQKVEKLDTFYPKVMGCRVVVDVPHKHKHQGRTFNVRL
DITVPGRELVVN-QA-----HEDVYVAVRDAFDAAKRQLEDYGRR-QRGDI--KAHTP-V
LHGRIVRLITEEGYGFIET-PEGEELYFHRDNLAENNFEKLEEGSEVKFLEDIGGEGPQA
KRVSAGKRHIAEGEA-EE----
>A0AAU0KHH2
MKLPLQITTRDVPHSEALEAHIRQKVEKLDTFYPKVMGCRVVVDVPHKHKHQGRTFNVRL
DITVPGKELVVN-QA-----HEDVYVAVRDAFDAAKRQLEDYGRR-QRGDI--KAHTP-V
LHGKIVRLITEEGYGFIET-PEGEELYFHRDNLAENNFEKLEEGSEVKFLEDIGGEGPQA
KRVSAGKRHIAEGEA-EE----
>A0A1G0DHU0
--------------SEALENHIRQKAEKLEAFYPHIMGCRVVIEVPHKHKHQGRKFNIRL
DISVPGNKLVVNREA-----DEDVYVALRDAFDAAKRQLEDYGRR-QRGDI--KAHAP-V
LHGKVVRLVLEEGYGFIGT-ADGHELYFHRDNLVNNNFDKLEVGSDVQFLETIGGDGLQA
KRISTAKHHATEGE--------
>A0A1H7KG65
MNFIFQITARDVPHSEALESHVRQKAEKLAAFYPHIMSCRVVIEVPHKHKHQGRAFNVRL
DITVPGKEMAVNREA-----DEDVYVALRDTFDAAKRQLEDYGRR-QRGNI--KAHAP-V
LHGRVKRLVPGEGYGFIET-PAGQELYFHSDNLAGHDFDKLAEGSEVQFLEDIGGEGFQA
KRVSTGKHHGGEGEE-G-----
>A0A1I2FX49
MALILQITTRDVPHSEALESHIREKAEKLGKFYPHIMSCRITVELPHKHKHQGRLFDVHI
DITVPGSELVVNRVA-----NEDVYVAVRDAFDAAKRQLEDYARR-QRGDT--KVHAP-V
LHGKITHLFKTEDYGFIET-VDGLELYFHRDNLAGHDFDQLAEGDEVQFLEDIGSEGYQA
KRISTGKHHIPGSE--------
>F8GIB8
MEVTLQITTRDIPHSEALETHIREKAEKLEKFYPHIMSCRIVVELPHKHHHQGRLFDVRI
DMTVPGGELVVNRVA-----NEDVYVAVRDAFDAAKRQLEDYARR-QRGDT--KLHAP-V
LQGKVMRLFKTEDYGFIET-SDGCELYFHRDNLAGHDFDQLAVGDTVQFLEDIGSEGYQA
KRVSTGKHHIPGSEN-E-----
>A0A7S6ML40
MEVTLQITTRDMPHSEALESHIREKAEKLEKFYPHIMSCRIVVELPHKHHHQGRLFDVHI
HMTVPGGDLAVNRVA-----NEDVYVAVRDAFDAAKRQLEDYARR-QRGAT--KAHAP-V
LHGTVTQLFKTEGYGFIET-ADGEELYFQRDNLASHDFDQLAPGDAVQFLEDIGSEGYQA
KRVSTGKHHIPGSEK-------
>A0A7S6MQY2
MEVTLQITTRDIPHSEALESHIREKAEKLEKFYPHVMSCRIVVELPHKHHHQGRMFDVHI
DMTVPGGEIVVNRVA-----NEDVYVAVRDAFDAAKRQLEDHARK-QRGAT--KAHAP-V
LHGKVTQLFKTEGYGFIET-ADGEELYFHRDNLAGHDFDQLAPGSEVQFLEDIGSEGYQA
KRVSTGKHHVPNGGK-------
>A0A941SF00
MEVTLQITTRDIPHSEALESHIREKAEKLEKFYPHIMSCRIVVELPHKHHHQGRMFDVHI
DMTVPGGEIVVNRVA-----HEDVYVAVRDAFDAAKRQLEDHARK-QRGAT--KTHAP-V
LHGKVTQLFKTEGYGFIET-ADGEELYFHRDNLAGHDFGQLAPGNEVQFLEDIGSEGYQA
KRVSTGKHHVPGSGK-------
>A0A1W9H3S2
MEVTLQITTRDIPHSDALETHIREKAAKLEKFYPHIMSCRIVVELPHKHHHQGRLFDVHI
DMTVPGGELVVNRVA-----NEDVYVAVRDAFDAAKRQLEDYGRK-QHGAT--KSHAP-V
LHGKITRLVSNEGYGFIET-ADGRELYFHRDNLAGHDFDRLTTGEEVQFLQDIGSDGYQA
KRVSTGKHHVPGSEA-------
>A0A5C7V0Z9
MEVTLQITTRDIPHSDALEAHIREKATKLEKFYPHIMSCRTIVELPHKHHHQGRLFDVRI
DMTVPGGELVINRVT-----NEDVYVAVRDAFNAAGRRLEDFARR-QRGDT--KIHTP-V
LHGKVVRLFNDEGYGFIET-FDGQELYFHRENLAGHDFDRLNIGEEVQFLEDISSEGYQA
KRVSTGKHHVPGSES-N-----
>A0A963NSX3
MNAMLQITIRDVPHSGALDAKIREKAEKLEKFYPHIIRCRVVVGVPHKHKHQGRIFNVRL
DITVPGNELVINHDS-----DEDVYVALRDAFNAAKRQLEDYSRR-QRHDV--KAHSP-V
LHGKVVRVFKDEGYGFVES-LDGRELYFHCDNLSGGNFDQLTPGEEVQFIEDIGSEGYQA
KRVSTGKHHIPGSE--------
>A0A1F3X4Z7
MKLPLQITVRDIPQSDALEAAIREKAEKLDLFYPHIMGCRVVVEMPAKHKHKGKEFTVRI
DLTVPGNEIVINRDH-----HEDVYVALRDAFDVAKRQLEDYARR-QRGEI--KAHEP-E
NRGHVLRLFPDEGYGFIEA-PDGRELYFSAENVVHPAFQQLETGMPVSYLEEAASEGPQA
KRVSAA----------------
>A0A0E9MD52
MQRPLQIVMRDMPHSEAVETHIREKVEKLESFNSRIVGCKVTLEFAGKHKHQGKLFNVRL
DITVPGAELVVNRDL-----HEDLYVALRDTFDAARRQLEDYGRR-QRGDT--KIHES-P
RHGHIARLFPEEGFGFIDT-PDGDELYFSRDNVSHPDFDKLEIGSEVQFLEEPAAEGLQA
KRVSVGKHHYPE----------
>S6ALI0
MQRPIQIVMRDMPHSEAVEAHIREKVEKLELFNSRIVGCKITLEFAGKHKHQGKLFNVRL
DISVPGAELVVNRDL-----HEDLYVALRDTFDAARRQLEDYGRR-QHGDT--KIHES-P
RHGHIARLFPEEGFGFIDT-PDGDELYFSRDNVSHPDFDKLEVGSEVQFLEEAAAEGLQA
KRVSVGKHHYPE----------
>A0A658BRG3
MQRQLQIVFRNMPQSDAVETHIREKVEKLESFYSNIIGTKATVEIAGKHKQQGNLFNVRL
DITVPGSELVVSRDM-----HEDVYVALRDAFDAARRQLEDYGRR-QRGDT--KTHEG-E
LHGHVARLF-EDGFGFIET-ADGQEYYFNRDNVAHPNFDKLEVGNQVQFIEEAAAEGLQA
KRVSVGKHQFP-G---------
>A0A1F6TE97
MQIPLQITLRDMPPSEAVETRIREKAQKLDSFYDRIMSCRVVVESPQRHQHQGKLHSVRI
DLSVPGAELVVNRVQ-----HEDIYVAIRDAFNAIGRKLEDYARR-QRGDV--KIHDA-P
GHGRVTKIFPSQGYGFIET-PDRRELYFNRNSVVEPEFEQLEIGAEVSYVEEQGKEGPQA
RRVSVGKHQVPE----------
>A0A3A4W4K7
MQIPLQITFRDMPPSPAVEARIRQKVQKLESFYDRIMGCRVVVDIPQKHHHQGKLYNVRI
DITVPGGEIAVNRQP-----DEDVYVALRDAFNAAGRQLEDYARQ-QRSDV--KTHEE-H
HHGRVIKLFPEEGYGFIET-LDGEQIYFHRNSAVHPPFDHLKIGAEVLYIEEQGEEGPQA
KLVTVGKHHLA-G---------
>A0A932KG71
MQLPLQITFRDIPPSPAVEARIRKKAEKLESYYDRIMGCRVVIEVPQKHHHQGKLFNVRI
DITVPGGELVVNRHP-----HEDIYVALRDAFAAAGRQLEDYARH-QRGDV--KVHET-P
HHGRVARLFPEEGYGFIET-PDGRQIYFHRNSVAHPEFERLKTGTEVVFVEEQGHEGPQA
RTVTMGKHHLTE----------
>A0A1F6SW53
MKLPLQITLRDMPPSAALEAAIQERVAKLEKFCDDIMGCRVVVEAPHRHHHQGKLYHVRI
DLTVPGEEIVVKRNPDADATHEDIYVVIRDAFDAVRRQLEDYTRR-RRQDV--KSHPV-A
RTARVSKLFPAQDYGFLET-PDRRQVYFHRNSLIDVDFAHLDIGTEVAYVEEQGEQGPQA
ARVTVGKHHVE------D----
>A0A952BDZ8
MKIPLQITIRDLPHSESVEAAIREKAGKLEQFYDQIMGCRVMVESPHRHRHKGKLYHVRI
DLTVPGNEIVVKRNPPEHSSHEDIYVAIRDAFNAAQRRLQDYVRR-RRGGI--KNHVV-L
NLATVFKVFPAEGYGFLKT-ADGREIYFHRNSLVDMDFDHLDPGTEVHYVEEQGEEGPQA
ATVTGGRQRPE------S----
>A0A1G1F9K3
MKIQPQITYKDVPQTEAVDKAIQDRMGKLDKFHSRIMSCRVSVESPQQRQHQGKLFRVSI
DISIPGGEIVINKKQ-----HEDLYVAIRDAFLAAERKLEESSRK-QRGEV--KAHED-T
PTGRVAKLFPDEGYGFILT-SDGREVYFHRNSVIDMDFEKLKEGFEVAFLEEQGKKGPQA
MRVTVMNAVAAEMP--------
>A0A3C0TML7
MKLTPQITLRDIPHSEAVETKIAEKIEKLETYYSRIMSCRVAVEASQRRRTQGKLFKVMI
DISVPGKELVINRIE-----NEDLYVAIRDAFSAASRKVEEFSRK-QRGEV--KMHEE-V
PRGRVARIHQDDGYGFIET-DDGREVYFHRNSVIDAEFDKLEEGFEVAFLEEQGKKGPQA
IRVSVKNNEVP-------A---
>A0A973GQC2
MKITPQITLKNVPHSEAVDAKIREKIGKLEQFSDRIMGCRVTVEESQRRQHQGKLFSVRV
DITVPGKELVVNRME-----NEDLYVAVRDAFDAAKRQLEEHARK-RRGDV--KAHAE-P
PRGKVAKIFPFDGYGFIVT-NDGREIYFHRNSVIEPTFDRLEEGAEVAFLEEQGKEGPQA
VRVAASR---------------
>A0A4R3Y0J1
MKLPFELVMRDIPHSDAIEAHIHKKAEKLDVFYDKIMRCRVVVEAPHRHQHHGKLFNVRI
DVTVPGAELVVNRDK-----DEDVYVAIRDSFNAMVRKLEDYGRR-QRGEI--KAHDM-A
LHGHIAKLFKDEGYGFITM-EDGRELYFHQANLANEDFDRLDIGEDVHFIETMGSEGPQA
NRVSVRK---------------
>A0A1J5S9J1
MQLPLQIVFRDVARSEAIETAIREKADKLGLFFDRIMSCRVTVGIIQKHKHQGKLFNVRV
DLTVPGTEIVVNRDK-----AEDVYVAIRDAFDAAKRKIEEHARR-MRGEV--KVHEL-E
SHGQVVRLFPEQGYGFIAK-ADGGELYFHVYNCVHPDFDRLKVGDEVVFLEELAGEGPQA
NRVSIGKHKTA-----------
>A0A838LZ85
MKLPVQITFRDIAKSEAVETAIREKAERLERFSERIMSCKVMVGMIQKHKHQGKLFNIRI
DLTVPGAEIVVNRDK-----AEDIYVAIRDAFDAVKRKLEEQVRR-IRGDV--KLHEV-E
AHGRVARLFAEEGYGFIAT-PDGGELYFHLYNCVHPDFDQLKIGDEVVFLEEMGGEGLQA
NRVSRGKHKSP-----------
>H0Q1S0
MQLPTQIVFRDMPPSDAIEAALRAKAAKLDRFYDRIMSCRVTVGTIRKHKHQGKLYNIRV
DVTVPGSEIVVNRDN-----AEDIYVAIRDAFDHADRRLEEYARR-QRGDV--KTHEP-E
SRGRIVRLFGEDGYGFIEK-ADGTEFYFHRYNVVHPEFDALEVGDEVAFIEEAGGEGLQA
NRVSAHLRPS------------
>A0A1G1FN60
MILEPKITIKDFPHSEALTTRIQERVAKLDQFYSRITACRVTIEQSQRRHHQGKLFNVKI
DLTVPGSEIVVNRDE-----HEDPYVVIRDAFDALERKLENYARK-QRGQV--KAHIE-V
PLGRVIKLFAERGYGFVET-TDGRELYFHRNSVLDPDFESLQIGSAVTFQEEQGNKGPQA
TRVVGTSQQVPVS---------
>A0A2R5FCR3
MQ-PLQITIRDIPPSQALEANIREKVAKLGSLYDHILSCRVVVEMPHKHHHQGKHFNVRL
DLGMPGRAIVVNRDH-----HED-YVALRDAFDAARRQVQSCWERL-RRTT--KSHVL-E
YIGAVSEINHIDGFGFIVRPDDGTRLYFHRDNVIAPHFSHLKPGDEVKFIESTAIAAPQA
KRVSVGKHRL-----------M
>A0A0F7KCP3
MQSPLQITIRDISSSDALEAHIRDKVEKLENFFDRIVSCHVVVEMPHKHHHQGKEFNVRI
NIGVPGNDIVVNRDH-----HEDPYVALREAFDAAKRQLEDHARR-MQLKT--KAHAA-D
QIGHVARIFYEEGYGFIRG-QDSVERYFHRDNVIDPSFELLQEGDEVKFIEELGAETPQA
KRVSAGKHHLPE----------
>A0A1I4NY00
MQSPLQITIRDIPASDALEAHIRDKVEKLENFFDRVVSCHVVVEMPHKHHHQGKEFNVRI
NIGVPGSDIVVNRDH-----HQDPYVALRDAFDAAKRQLEDHVRR-MQLKT--KAHAV-D
QIGHVARIFYEEGYGFIRG-QDDVERYFHRDNVIDPSFDLLQVGNEVKFIEELGAETPQA
KRVSVGKHHLPE----------
>A0A1G8EQ16
MQSPLQITIRDISSSDALEAHIRDKVEKLESYFDRLVSCHVVVEMPHKHHQQGKEFNVRI
NIGVPGSDIVVNRDH-----HEDPYVALRDAFDAAKRQLEDYARR-MQLKT--KTHVI-D
HIGQVTRIFYEEGYGFITG-QDSVERYFHRDNVIDPSFDRLQEGDEVKFIEEMGAEGPQA
KRVSAGKHHLPE----------
>A0A1H3N1A1
MQSPLQITIRDISASDALEAHIRDKVEKLESYFDRLVSCHVVVEMPHKHHQQGKEFNVRI
NIGVPGSDIVVNRDH-----HEDPYVALRDAFDAAKRQLEDYARR-MQLKT--KTHVI-D
HIGQVTRIFYEEGYGFITG-QDSVERYFHRDNVIDPSFDRLQEGDEVKFIEEMGAEGPQA
KRVSAGKHHLPE----------
>A0A1H3LYL3
MQVPLQITIRDISPSDALEAHIRDKVDKLENFFDRLVSCHVVVEMPHKHHHQGKEFNVRI
NIGVPGSDIVVNRDH-----HQDPYVALRDAFDAAKRQLEDYARR-MQIKT--KAHPV-D
QIGHVARIFYDEGYGFIIG-EDGIERYFHRDNVIDPSFDRLQEGDEVKFIEELGAEGLQA
KRVSAGKHHLPE----------
>A0A1I4Q268
MQNRLRITIRDIPASEALEAHIRDKVGKLESFFDHIISCHVVVEMPHKHQHQGKEFTVRI
NIGVPGSEIIVNRDH-----HEDPYVALRDAFDAAKRQLEDYARR-IQQKT--KVHVP-E
HIGHVARIFHEEGYGFITG-PDGTERYFHRDNVANPSFDQLQEGDEVKFIEEMGAEGLQA
KRVSVGRHHLPE----------
>A0A8H8Z170
MQNRLRITIRDIPASEVLEAHIRDKVGKLESFFDHIISCHVVVEMPHKHQHQGKEFTVRI
NIGVPGSEIIVNRDH-----HEDPYVALRDAFDAAKRQLEDYARR-IQQKT--KVHVP-E
HIGHVARIFHEEGYGFITG-PDGTERYFHRDNVANPSFDQLQEGDEVKFIEEMGAEGLQA
KRVSVGRHHLPE----------
>A0A1A9NMB1
MPASLQITLRDMPNSEALETHIREKVKKLEGLFSHVISCRVVVDMPHRHQQQGKEFDIRI
ELGVPGNEIVVNRRH-----NEDPYVALRDAFDAARRQLEDYVHR-LRRET--KVHVM-E
HVGHVARISHKEGFGFISG-EDGTELYFHRDNVISPSFDRLKAGDEVKFVEEMDAGRPQA
KRISSGKHHLPQ----------
>A0A1A9NNE2
MQIPLQITLRDMPHSNALEAYIREKVQKLDAFFGRLVSCRVVVEVPHRHRQQGNQFNIRI
GMGVPGNELVVSRDH-----HEDPYVALRDAFDAARRQLENYVRR-MRRET--KAHAP-E
HVGHVARISQKEGFGFIAG-PDGNERYFHSDNVASPSFDKLKEGDEVKFVDDIGNEGPQA
KRVSVGRHHVPD----------
>A0A1G1B0Q3
MKIPLQITFHNIQNSEAMGTYIRDKVQKLNEFFADIVSCRVVVEIPHKHHNQGKEFNVRI
DLGVPGHEIVVNRDH-----HEDAYIALRDAFDAAKRQLEDYAHR-LRRET--KSHVP-E
YIGHVARLNQKDGFGFIID-QGGTEYYFNRDNLVSPKFEHLKVGDEVKFIEETSSERPQA
KRVSIGRHQLPS----------
>A0A1J5SSB1
MQIPLQITIRNMRNSEAIETYIREKTQKLNDFFAHIISCRVVVEIPHKHHNQGKQFNVRI
DLGVPGNELVVNRDH-----HEDVYVALRDAFDATKRQLEDYVHR-LHRET--KMHAP-E
SIGHIVRINQKEGFGFITG-PDGTELYFNRDNVVSPSFERLKVGDEVKFIEETTVERPQA
KRVSVGNHQLPT----------
>A0A1J5PYS1
MQTPLQITLRNMPHSDALETRIRDRVQKLESMFAHVISCRVVVEVPHRHQNQGKQFNVRI
DIGVPGEGIVVNRDH-----HEDVYVALHDAFDAAMRQLEDYVRK-LMRET--KAHPP-R
QVGRVSRISHNEGFGFVLG-ADGRECYFHRDNVVSPGFDRLMEGDEVKFIEEMGAEGPQA
KRISVGHHHLP-G---------
>A0A106BJR5
MKTPLQITFRGFEQSDALETHIREKADKLETFFEPIMSCRVVVELPHQHKNQGKCFNVRL
DIGVPGSEIVVNRDE-----HEDVYVALRDAFDAARRQLEDYGRR-LRRET--KAHPQ-E
YTGLVARLVPEEGYGFIRR-ADGNELYFSFDNLVNTTFDQIKTGDEVKFIEELAAEGPQA
KRVSVGQHHIPL----------
>A0A259F8G9
MKTPLQITFRGFEHSEALETHIREKADKLETFFEPIMSCRVVVELPHQHKNQGKLFNVRL
DIGVPGSEIVVNRDE-----HEDVYVALRDAFDAAKRQLEDYGRR-LRRET--KAHPQ-E
YTGLVARLVPEERYGFIRR-ADGNELYFSFDNLVNTTFDQIKTGDEVKFIEELAAEGPQA
KRVSVGQHHIPL----------
>A0A2N2T978
MKTPLQVTFRGFEHSDALETHIREKADKLETFFEPIMSCRVVVELPHQHKNQGKLFNVRL
DIGVPGSEIVVNRDE-----HEDVYVALRDAFDAARRQLEDYGRR-LRRET--KTHPQ-E
YTGLVARLVPEEGYGFIRR-ADGNELYFSFDNLVNTTFDQIKTGDEVKFIEELAAEGPQA
KRVSVGQHHIPL----------
>A0A947UV00
MKTPLQITFRGFEHSDALETHIREKADKLESFFEPIMSCRVVVELPHQHKNQGKLFNVRL
DIGVPGSEIVVNRDE-----HEDVYVALRDAFDAARRQLEDYGRR-LRRET--KAHPQ-E
YTGLVVRMVPEEGYGFIRR-ADGNELYFSFDNLVNTTFDQLNTGDEVKFIEEMAAEGPQA
KRVSIGQHHIPL----------
>A0A7C9KY52
MKTPLQITFRDIEQSDALEAHIREKADKLETFFEPIMSCRVVVEMPHQHKQQGKFFNVRI
DIGVPGKEIVVNRDK-----HEDVYVALRDGFDAAKRQLDDYSRR-LRGDT--KTHPQ-E
HTGLVARLVAEEGYGFIRR-ADGDELYFNSDNLVNIHFDQLQEGVEVKFIEEMAAEGPQA
KRVSVGQHGIPL----------
>A0A947VEF9
MKTPLQITFRDIEHSEALETHIRDKAEKLETFFEPIMSCRVVVEMPHQHKHQGKFFNVRI
DVGVPGSEIVVNRDR-----HEDIYVALRDAFDATKRQLDDYSRR-LRRET--KTHDA-E
YIGEVVRLFPEDGYGFIRR-TDGDELYFNSDNLVNTTMGQLNEGDAVKFIEDMAAEGPQA
KRVSVGHHHLPE----------
>A0A9D6QBQ6
MKTPLQITFRDIEHSDALEAHIREKAEKLETFFEPIMSCRVVVEMPHQHKHQGKFFNVRI
DIGVPGSEIVVNRDR-----HEDIYVALRDAFDAARRQLDDYSRR-LRRET--KVHDT-E
YIGKVVRLYPDEGYGFIRR-IDGDELYFHADNLVNATLIQLNEGDAVKFIEDRSAESLQA
KRVSVGQHHLPE----------
>A0A9E3W609
MQRQVQVVFRDMDRSEALEARVLARAEKLGQFHRNITGCRVTIEEAHRHQHQGRHFGVRV
DVELPGRGPIVSNL----HHHED-YVAVRDAFDAVERRLEEDTRAL-RGHV--KAHDD-L
LHGKVARLSYEEGFGFIETA-EGDEYYFSRANVVHPAFERLEPGTAVQFIAEMASEGAQA
RRVSAGKHH------------F
>A0A9E5QQK5
MQSALQVMFRDMPPSEALEARIRDKAAKLEQFHPNITSCRVTVEEAHRHHQQGKHFGVRI
ELHVPGHPAIVSRLH-----HEDPYVAVRDAFGAARRRLEETWRA-TRGEV--KVHAT-P
QHGKVARVLAEEGFGFIEA-SDGRELYFSRENVVYPLFDQLGPGIDVQFFEEAGGEGTQA
RRVSAGRHHF------------
>A0A1F3X8G9
MKIPLQITIRDIPASDALEARIRKKAAKLEEFHPRITRCRVMVEEARKHHHRGRQFSVRL
DVRVPGREIAVTREH-----DEDVYVALRDAFDDAGRQLEDVARE-MRGDI--KAHDV-P
QHGKVTRLITDEGYGFIET-EDGRELYFSRDNVMHPTFEELSYGTPVQFIEDWADEGPQA
KRVSVGRHGV------------
>A0A9D6G0T2
MEVPLQVTVRNLPHSEALEARIRKKAAKLEEFHPRITSCRVTVEELRKHQHQGRQFQVSV
DVRVPGREVVANLAR-----NEDVYVALRDAFDGAKRQLEEVARQ-TRGDV--KDHEV-P
QLGRIARLFAEERYGFVVT-EDGRELYFSSTNVVHPAFERLAVGDEVQFIEELAAEGPQA
KRVSVGKHHAA-----------
>A0A1F3ZJ62
MQIPLQVTYRGIERSDALDARIRDKAAKLEEFHSHVTSCHVVVEERHRHHRQGKQFTVSI
DLRLPGHEVVLNRDH-----HEDVYVAVRDAFDAAGRKLEDLARL-QRGDV--KTHEL-P
QRGTVARLFPDEGYGFIET-ADGRELYFSRDNVVEPSFEQLAAGSRVQFIEELAGEGRQA
KRVSVGKHG-------------
>A0A521V812
MQIPLQVTYRDIERSDALDARIRDKAAKLEAFHPHVTSCRVSVEERHRHHHQGKQFTVSI
DLRVPGHELVVNREH-----DEDVYVAVRDAFDAAGRKLEDLARL-QRGEV--KAHEL-P
QRGRVARIYREEGYGFIET-ADGRELYFGRDNVVEPSFEQLVAGTRVQFIEELAGEGRQA
KRVSAGKHG-------------
>A0A522VQM2
MQIPLQVTYRDIERSDALDARIRDKAAKLEAFHPHVTSCRVSVEERHRHRHQGKQFTVSI
DLRVPGHELVVNRDH-----DEDVYVAVRDAFDAAGRRLEDLARL-QRGEV--KAHEL-P
QRGRVARIYREEGYGFIET-ADGRELYFGRDNVVEPSFEQLVAGTRVQFIEELAGEGRQA
KRVSAGKHG-------------
>A0A521VID8
MQVPLQVTYHDMERSDALDARIRDKAAKLEAFHPHVTSCRVVVEERHRHHHQGKQFTVSI
DVRVPGHELVVNRDH-----HEDVYVAVRDAFDAAGRKLEDLVRL-QRGEI--KAHEL-P
QRGRVVRIYREEGYGFIET-GDGRELYFGRDNVVEPSFEQLVAGTRVQFIEELAGEGRQA
KRVSVGKHG-------------
>A0A7C4IAE2
MQVPLQITMHGVQQSEALEAEIRERVAKLEQFYPRMISCRVTVDELSKHHRQGRQFTLRL
DVHVPGKEIVVTRDR-----HEDIYVALREAFDAAKRQIEDVIRE-QRGDV--KVHPI-P
QHGRVARIFADEGYGFIET-PDGRELYFSRVNVVHPDFDRLEPGTPVQFIEEMADEGPQA
KRVSVGKHGIA-----------
>A0AA43EZJ4
MQLPLQVTYRDMDSSAALDAAVRERAAKLEQFHPRIVSCRVVIEEAGRHKTKGRQFVVHV
DLKVPGGEVAVNRDH-----HEDVYVALRDAFDAARRKLEDFARE-QRGDV--KHHEL-T
QSGTVARLLPEEGYGFIAT-ADGRELYFSRDNVVTPLFEHLSVGAAVRFIEEPAAEGPQA
KRVSARKD--------------
>A0A1D2SER6
MQ-PLQLTVRHMPPSDAVETLVRDKVDKLEEFYPALISCRVVIEKEALHHQQGQRFNVRL
DLRVPGHEFATTREH-----HED-DIAIREAFDVAKRWLEDVVRQQ-RGKV--KVHDT-P
QRGTVVRLVADERFGFIEK-ADGSELYFSADNVVDPDFDALEPGMKVQFIEDYGEEGPQA
KRVSVGRHSPG-----------
>A0A952Y5M5
MTVPLQVTFRHMPHSDAVETLVRGKVAKLEEFYPALISCRVVIEKEALHHQQGQRFNVRL
DLHVPGHEFATTREH-----HEDFDIAIREAFDVAKRWLEDEVRQ-QRGDV--KLHDT-P
QRGTVVRLVADERFGFIEK-ADGGELYFSADNVVDPSFDALEPGMKVQFIEDFGEEGPQA
KRVSVGRHSTG-----------
>A0A953CTJ6
MQVPLQVTFRHMPHSDAVETLVRDKVEKLEEFYPALISCRVVIEKEALHHQQGQRFNVRL
DLHVPGHEFATTREH-----HEDFDVAIRDAFDVAKRWLEDEVRQ-QRGDV--KLHEV-P
QHGTVVRLVADGRFGFIEK-ADGGELYFSADNVVDPSFDALEPGMKVQFIEDFGEEGPQA
KRVSVGRHSAG-----------
>A0A3N5GML4
MQVPLQITFRHMPHSDAVEALVRDKVGKLEEFYPALISCRVVIEKEALHHQQGHHFNVRL
DLHVPGHEFATTREH-----HEDFDIAIRDAFDVAKRWLEDEIRQ-QRGDV--KLHDT-P
QHGTIARLVADERFGFIEK-PDGSELYFSADNVVTPAFDTLEPGMPVQFIEDYGEEGPQA
KRVSVGRHSAG-----------
>A0A3N5NIP9
MERPIQVTLRNVPQSDALEAHILQKAARLEKFHPRITSCQVVVEIPHKHKQQGNLFDIRL
DIRVPGEDIVLNREM-----SEDVYVALRDVFDAARRRLEDHARR-MRGDV--KTHAP-P
AQGRVARLFADEGYGFIES-ADGDEYYFNRDNVVSSAFEALRVGDEVHFIEDMTGDSPQA
KRVSAGKHHGA-------T---
>A0A1G1FVS0
MRLPLQVTFRDIPPSDAIETHITEKAAKMDRFYERIMSCRVVVDQPQRRHHKGKLYGVRV
DITIPGKEIAVNRSE-----NEDVYVALRDAFDAAYRILEEQRRK-ERGVV--KTHEE-V
PSGRVAKLFPESEYGFIRT-MDERDVYFHRNSVLNGDFNKLKIGTAVSFREEQGQEGPQA
MRVAIRK---A-------A---
>A0A6H9Y3M1
MQVPLQITFHDVSHSEALDKHIREKAGKLERFYTGLMGCKVVVEQPGLHQHKGKPFNIRI
DLTVPGAEIVVDRQQ-----DEDVYVALRDAFNAARRKLEDYGRR-QRLEI--KTHDP-V
LSGRVARLVTEERYGFIAG-IDGREFYFSAMNLANGNYDHLAEGDEVHFLEDAGSQGLQA
RRVTLRRHEEA-----------
>A0A1F9I910
MQLPLQITFRNMSPSPTVEAHIREKAGKLDAFYDRIMSCHVTVEAPHRRHRKGKRYRVRI
DITVPGGELVINRAPSKQAAHEDIYVAIRDAFDAARRKLQDYARR-QRGQV--KIHEG-Q
PQARVSKLLPEEGFGFLET-PDGREIYFHRNSVLAPGFDHLEIGMGVFFAEEQGEKGTQA
TTVKAMGKRSNLTKEG--SI--
>A0A1F8XYZ8
MQLPLQITFRNMSPSPTVEAHIREKAGKLDAFYDRIMSCHVTVEAPHRRHRKGKRYRVRI
DITVPGGELVINRAPSKQAAHEDIYVAIRDAFDAARRKLQDYARR-QRGQV--KIHEG-Q
PQARVSKLLPEEGFGFLET-PDGREIYFHRNSVLAPGFDHLEIGMGVFFAEEQGEKGTQA
TTVKAMGKRSNLTKEG--SI--
>A0A931WJ27
MNLPLQITFHNMSPSPTIEALIREKAAKLDSFYDRIMGCRVTVEAPHRHHRKGKRYNVRI
DITVPGGELVINRAPSKYAAHADIHVAVRDAFDAARRKLQDFARR-QRGHI--KAHED-Q
PHARVSKLFPDDGFGFLET-PDGRELYFHRNSVLAPGFDRLKVGMGVYFAEEQGEKGGQA
TTVRLMGKHAL-----------
>A0A1F8ZSQ5
MKIPLQLTFRNMPPSEAIEAHIREKAAKLDVFSDRIMSCRVVVEAPHRRHHKGKLYHVRI
DMTVPGGELVVNR--SKRAAHKDVYVAIRDAFGGARRKLQDYVRR-QRGQV--KLHEA-A
PLARVCRLFPKDGFGFLET-ADEREIYFHKNSVLGGGFAQMEVGSEVYFAEEKGEKGPQA
STVKLVGK--------------
>A0A1F9JSE0
MKIPLQLTFRNMPPSEAIEAHIREKAAKLDVFSDRIMSCRVVVEAPHRRHHKGKLYHVRI
DMTVPGGELVVNR--SKRAAHKDVYVAIRDAFGGARRKLQDYVRR-QRGQV--KLHEA-A
PLARVCRLFPKDGFGFLET-ADEREIYFHKNSVLGGGFAHMEVGSEVYFAEEKGEKGPQA
STVKLVGK--------------
>A0A534V151
MNIPLKITFRNMPPSKAIEDNVREKAAKLDSFSDRIMSCRVIVEAPHRHHHKGKAYEVRI
DLTVPGAELVINRAPSKHAAHEDVYVAIRDAFNAAGRKLQDYARR-HSGAV--KVHDG-G
PPARVTKLIPEKRYGFLET-ADGREIYFHGNSVLQPGFDRLEVGTKVYFSEELGEKGPQA
STVRLAGR--------------
>A0A938QET7
MEIPLKITFRNMDPSAAMENAIRDRAAKLDGFYGQIMSCRVTVEAPHRHHHKGKAYQVRI
DITVPGGEVVINRAPSKHAAHEDAYVAIRDAFNAAARRLQDYARR-QSGAV--KVHEP-S
PTGRVTKLFPDEGYGFLES-ADGREIYFHGNSVLHPGYEHLAIGTTVHFAEEQGSKGPQA
STVRVAR---------------
>A0A7C3JHL3
MKIPLQITFRDMAPSPAIESSVREKAVKLDELYPGIMSCRVIIEAPHRHHHKGKAYSVRI
DLTVPGAELVVNRAPSKHAAHEDVYVAIRDAFNAAGRKLQDHARR-RRGKV--KIHQP-P
ALARVSKLFPIEDYGFLQT-PDGREVYFHKNSVLAPGFDRLEIGAQVHFAEEMGEKGPQA
STVRIVGEAPTPS---------
>A0A1F9KB73
MKLSLRVAFRNMSPSKAVEADIRDKAAKLESFYSRITSCKVVVEAPHRRHHKGKLYHVRI
DIAVPGGELVINR--SQHAAHTDVYVAVRDAFDASRRKLQDFARC-QRGTK--KIHEA-Q
PLARVAKLFSEEGYGFLQT-ADGREIYFHRNSVLEPGFERLEVGMDVTFAEEEGLQGPQA
STVKLAGKQSLSAARG------
>A0A9D6TB90
MQLPLQITFREMEPSAAVAAKIRERAAKLDEYYERIMSCRVVVEAPHRHRHQGKLFHVRI
DLTVPNGELVVKR--AAHHAHEDVYVAIRDAFNAAQRQLADYARR-QRRDV--KTHEA-A
PPARVAQLFPEAEYGFIVT-FDGREIYFHKNSVLNHGFARLEVGTEVQFVEEQGEKGPQA
STVRVVGKPRG-----------
>A0A0E2YZC7
MQLPIQISFRHMEPSLAVEDKIRKKAAKLEQFHDRIMGCRVVVEAPHQHHHQGKLYHVRI
DLTVPGGELVVSR--HGKQAHQDVYVAIRDAFNAAQRQLESHIQR-QRGHV--KYHEP-P
PSGRISVLVPEQDYGKIET-IDGREIYFHKNSILNGGFKELKVGNEVHFIEEEGDLGPQA
STVHIKN---------------
>D8KBP3
MQLPIQISFRHMEPSLAVEDKIRKKAAKLEQFHDRIMGCRVVVEAPHQHHHQGKLYHVRI
DLTVPGGELVVSR--HGKQAHQDVYVAIRDAFNAAQRQLESHIQR-QRGHV--KYHEP-P
PSGRISVLVPEQDYGKIET-IDGREIYFHRNSILNGGFKELKVGNEVHFIEEEGDLGPQA
STVHIKN---------------
>A0A4P7BYX3
MQLPIQISFRHMEPSIAVEDRIREKAAKLEQFYDRIMGCRVVVEAPHRHRHQGKLYHVRI
DLTVPGGELVVSR--HGKKAHEDVYVALRDAFNAAQRQLESFSQR-QRGNV--KHHEP-P
PSGRISLLVPEQDYGKIET-IDGREIYFHRNSVLNEDFQDLQVGKEVRFTEEEGDLGPQA
STVHLKG---------------
>D5C5B2
MQLPIQISFRHMEPSIAVEDRIREKAAKLEQFYDRIMGCRVVVEAPHRHRHQGKLYHVRI
DLTVPGGELVVSR--HGKKAHEDVYVALRDAFNAAQRQLESYSQR-QRGNV--KHHEP-P
PSGRISLLVPEQDYGKIET-VDGREIYFHRNSVLNEDFKDLQVGREVRFTEEEGDLGPQA
STVHLKG---------------
>A0A2A4MVR3
MQIPLQITFRDIEPSAAIEANIREKAAKLDQFYNQIMSCRVVVEVPHAHHHQGKLYQVHI
DLTVPEGELLVTHG-HKDHSHEDVYVAIRDSFDAMERQLEDYARK-RRGDV--KKHEA-A
AHGRVXSLNSNENYGTIET-ADERYIYFHRNSVLDKAFDKLEVGSDVRFVEEMGEDGPQA
STVXLVGKHYVAG---------
>A0A946YHF2
MQIPLQITYRDMEPSAAVEANIREKAAKLDQFSDQIMSCRVMVEAPHGHHHQGNLFQVRI
DLTVPEGELLVTHE-HKDHSHEDVYVAIRDAFDAMKRQLEDYARK-RRGKV--KKHET-P
AHGRILALVPEEDYGRIQT-PDERLIYFHRNSVLDNAFDKLEVGNEVRFVEEMGERGPQA
STVILVGKHHIT----------
>A0A369C9Q2
MKLPLQITFRDMEPSPAVEARIQEKAEKLERFFGDIMSCRVVVESPHGRHHKGKRFHVRI
DATVPEGELVVSGG-HDDRSHEDVYVALRDAFAALQRQLEDRVRK-SRGFV--KAHEE-P
AYGRVLGLLPTEDYGKIET-PDGRVIYFHRNSVLDGSFEQLAVGTEVFFHEEQGEQGPQA
STVRVAGKHHVVG---------
>A0A7C1YLR7
MQIPLQITFRHVDSSAAVEQRVREEAARLEKFHGQIMSCRVVLESPHVHHHKGKLYQVRI
DLKVPGKELVVTR--GQDHAHEDIYVAIRDAFNEMQRQLEDHARR-QRGHV--KEHVS-P
PHGKVSLLVPEEDYGRIET-PDGRDIYFHRNSVLGDAFDRLEIGTEVRFDEEQGDSGPQA
STVKVVGKHHIVD---------
>A0A836S5U1
MQLPLQITFRHMDHSDAIEARIREEVETLEQFYDQIISCRVVVDAPHAHHHKGKLYHIGI
DLKVPDAELVVSR--HEKHEHEDFYVAVRDAFADIRRQLEDYARR-RRGKV--KTHIV-P
PHGRISEIHPEGDYGKIET-PDGREIYFHKNSLINETFEHIEPGMEVRFTEEQGERGPQA
SSVHVIGKHHVVG---------
>A0A0S8C642
MQIPLQITFRNLERSEAIAAKVEERASKLEQYYYGIIGCRVAIESAHKHHRRGNRYHVRI
DVTVPDNKLIASR--EEHHAYTDVYVAIRDAFDSIRRQLEDYARV-RRGHV--KAHEI-P
GHGQIAELNADEGYGRIES-PGGRLIYFHRNSIVDADFDSLQVGAEVRFDEEMGERGPQA
STVYLIGKHHIVG---------
>A0AA42Y9U1
MQVPLQITFHNHDRSEAIEAKVQERAAKLERYYDGIVRCRVIVEGAHKHHRNGNRYQARV
YVTVPEKELVASR--DQHHAYTDVYVAIRDAVDSIRRQLEDYARN-RRGQV--KAHEI-P
GHGRIAEINTDGGYGRIES-ADGRLIYFHRNSVVDADFDRLQVGADVRFDDEMGERGPQA
STVYLIGKHHILS---------
>A0A7C3JPK3
MQLPLQIVFRNLEWTEAIAEKIRERAAKLDQYCDSIMSCRVAVEAQHKHHRRGHHYHVRI
DVTVPEAEVVASR--DEHHAYTDVYVAIRDAFNTMQRQLEDYERR-RRRQV--KAHEV-P
PHGRIVELYPAEDYGRIET-PDGRLIYFHRNSVLKADFDALQVGAEVRFVEEMGERGPQA
STVHPVGKHHIVG---------
>A0A932ZBV6
MQLPLQIVFRNLDWSEAIAAKIGERATKLEDYYDHIMGCRVAVEAQHKHHLRGQHYHVRI
DVTVPDGELVASR--DEHHAYTDVYVAIRDAFDTMRRQLEDYARR-RRRQV--KEHEA-P
PHGRIVELYPAESYGRIES-PDGGLIYFHRNSVVDADFDQLEIGAEVRFDVEMGDRGPQA
TTVHLVGKHHIVG---------
>A0A1F4DX70
MQIPLQITFRNLKRSEAVGAKVREYAENLEKYCDRIMGCRVMVETTHQHHEHGNHYHVRV
DVTVPDRELVASR--DEHHAYTDVYVAIRDAFDTMRGQLEDYTRR-QRRQV--KAHEV-P
PHGRITELLPDEESGRIET-LDGRLVYFHRNSVINADFDKLQVGDEVRFVEEAGERGPQA
STVQLVGKHHIVG---------
>A0A1F4BLB2
MQIPLQVTFRNLGRSQAIEASVREHADKLEKYYGRIVGCRVVIEEQHKHHQHGNHYHVRV
NLTVPGAELVASR--DEHHAYTDVYVAIRDAFDTARRQLEDYARR-HDQRL--KAHAA-P
PHGRIAELHPQENYGRIET-PDGRLVYFHRNSVLGADFDQLRVGAEVRFDEEAGERGPQA
STVHVVGKHHISP---------
>A0A3N5WF18
MQIPLKITFRNLERSEALEADIRTHAEKLETYYGSIIGCRVVLEMRHKHHRQGNHFHVRM
EVSVPGSTLIADR--DEHHAYTDAYVAIRDAFASMRRQLEDYARR-QDQRV--KVHEA-P
PHGRVVEMHPEQDFGRIEA-ADGGLIYFHRNSVVDADFDRLEIGAEVRFDEEAGEHGPQA
STVHVVGKHHLVG---------
>A0A3D3PMY8
MKLPLQITFRNLGRSEAIEAKIRERAEKLSTFYNRIMSCRVAVEALHKHHQQGNHYHIRI
DVKVPHRELVAGR--DEHHAYTDVYVAIRDTFDAMRRQLEDYARL-QQGKV--KAHDT-S
GHGRIVELDPDRDYGRIET-SDGQLVYFHRNSLVDGDFDKLAVDTEVRLSAEMGEEGPQA
TTVHLVGKHRVD----------
>A0A1B4V4F0
MKLPLQIVFRNLDPSDAIEAKVRERAERLERYADDVMSCRVVVEAEHKHRHQGHLYHVRV
DLKVPGAELVASR--ELNHAHEDVYVAIRDAFDAVRRRLEDHERR-RRGDV--KSHET-P
PHGRIVELNPGEDYGRIET-GDGRTVYFHRHSVIDADFGDLAVGAEVRFVEEMGERGPQA
STVRLVGKHH-PG---------
>A0A1F6TD38
MKLPLQVVFRNMAASAAVEAKIRERAEQLDRIYEHIMSCRVIVEAHHKHHHQGNLYHARI
DLKVPDTEIVASR--DEHHAHEDVFVAVRDAFDAVGRRLEDYARR-RRGQV--KVHEV-P
PHGRIAELNP--DYGMIET-ADGRLVYFHRNSVLDADFDQLKIGTEVRFVEEVGELGPQA
STVYVIGKHHVVG---------
>A0A9D6MQZ0
MKLPVQIIFRNMESSAAIEAAVRERTDKLGQFYEHIMSCRVVVELHHRHHHQGNLYHVRV
DLKVPDAEIVASR--AEHHAHEDVYVAIRDAFDAVRRQLEDYVRR-RRGVV--KMHET-A
LHGRVAELYP--DYGKIET-PDGRLVYFHKNSVVGEDFDHLDVGAEVRFVEEQGELGPQA
STVHVIGKHHVVS---------
>A0A1F6V057
MQLPMQIVFRNMEPSAAVEAKVRARVDKLEQYYDRIMSCRVVVEQRHRHAHQGNQFHVRI
DLKVPNGELVASR--PEHQAHEDVYVAVRDAFDAIRRQLEDYVRR-QRGDI--KAHAT-P
PHGRVVELYPGADYGHIET-PEGKRIYFHRKSVVDGDFAKLQIGAEVRFVEEPGELGPQA
STVHVLGKHHLAG---------
>A0A1G0FA97
MKLPLQVTFRNMNPSEAMEAAIREKVEKLEHYCDQIMRCRVVVEAQHKHQHQGNLFHVRI
DLTLPGAELVANR--QAHQSHEDAYVAIRDAFDAMRRQLEDYVRK-HRRDI--KTHEV-P
PHGKISELHPAENYGRIMT-TGGASIYFHRNSIINADFDDLEVGDEVRFSEESGEAGPQA
STVHLIGKHHLVD---------
>A0A929HN90
MQLPLQITFRNLESSEAVEAEVRKKAEKLDKRYDRIMTCHVVVEARHKQHHKGNLYHVRV
DLTVPDRELAVSR--EEHHAHEDVYVAIRDAFNAVERQLEKYASR-RRTEV--KAHEV-P
AHGHVSQLSPERDFGRIES-SDGGDIYFHRNSVLNAEFDKLEIGTEVRFVEEEGERGPQA
SSVKMIGKHHLVD---------
>A0A5M8FI60
MKIAPEITFRGMSATDALEADIQEKLEKLDRFFPDIMSARVTVEANHKHHHKGNLYHVRV
DLTVPGQELVVSR--KDHQAHEDAYVAIRDAFAAARRQLENYARK-LRGNV--KTHSP-P
SHGRVVELVPAMDYGRIET-PDGRLVYFHRNSLVDADFDQLEAGAEIRFAEEAGAEGPQA
SSVHRVGKHHIVG---------
>A0A6N1DY64
MQIPLQVTFRNMDTPPALEADVREKAAKLDEFCPDIMSCRVVVEAQHKHHHAGNLYHVRV
DLTVPGRELVVSR--DQHHAHEDPYVAVRDAFDAARRQLQDYEHR-RQRHV--KRHEP-P
SHGRILEINPAQDFGRIET-SDGRDVYFHRNSVLDADFDRLDVGTEVRFDEEMGEQGPQA
STVHVIGKHHIPG---------
>A0A967X9S7
MRLPLEITFRNMQQSPAIESRIREKASKLEEFCEDIMGCRVAVEAPHRNHNKGNLYHIRI
DLTVPDGELVVSR--GQQHAHEDVYVAIRDAFNAAKRQVQDYMRR-RRGHV--KRHDA-P
PHGRIVQLYPEEGYGKIET-PDGRLVYFHRNSVLNGDFDKLEVGVEVRFAEEKGDEGPQA
STVKIVGKHHIIG---------
>A0A0S8F5T7
MKLPLEINFRNLAPSEAIETAIRKRAAKLDRFYEDIMRCRVTIEAPHRHQHKGKLYSVKI
DVTVPNDELVVSR--DRDHSHEDVYVAIRDAFDAMTRRIEDYVRV-RRGQT--KTHET-P
PHGRISEIYPMLDYGRIAT-PDGRDIYFHRNSLLNAGFDDLAVGDEVRFSEEPGDQGPKA
TSVQRVGKHHLVG---------
>A0A0S8FM92
MKLPLQINFRNLEPSEAIEAAVKKRAAKLDRFYADIMSCRVTVEAPHKHQHKGKLYSVKV
DVTVPDDELVVSR--DQNQTHEDVYVALRDAFDAMARRLEDYVRV-RRGKT--KAHEV-P
PHGRISELYPMLDYGRIAT-PDGRDIYFHRNSILNAEFDDLELGDEVRFAEESGDEGPKA
TTVHLVGKHHLVG---------
>A0A7C7QGK6
MQIPLQITYRHMDPSTAIDTVIREKAEKLERFADDIIRCRVTIEAPHKHHHKGRIYVVKI
DVTVPGEELVASR--DKDHAHEDVYVALRDAFDAMRRQLEDYVRR-RRNKV--KRHEP-G
PHGVITRLLPEEDHGFIET-PDGREIYFHRNSVINADFDRLGPGTPVRFAEEMGDQGPQA
STVQVEGKHHRVGE--------
>A0A8T7D293
MNIPLQITFHNMDPSDAVEAKIREKAANLDQFAKDIMSCRVIVEAPHKHHHKGNIYAVKI
DITLPGKEIIADR--GQDHAHEDVYVAIRDAFKAARRQLEDYVRQ-RRNKV--KTHET-L
PHGYIKELFPEEGYGIIDT-QDGRDVYFHRNSVIDADFDNLKVGDSVHFSEEMGEEGPQA
STVHVEGKHHEVIK--------
>A0A3M0Z2G2
MQLPLQVTFRNMEASEAVEQAVREKASKLERYYDRIMGCRVMVEALTRRHHQGNVYRVRI
DLTVPGGELVVSR--GRDHSHEDVYVAIRDAFDAMRRQLEDYARK-RRGEV--KHHEP-P
PHGRISQLFP--DHGFIET-PDGREIYFHRNSVLNGGFDHLEVGMEVAFTEEEGLKGPQA
STVRPVGKHHYLG---------
>A0A250KXH9
MQLPLQINFRNMEPSEAMEQAVRNRAEKLDQFFEHIMSCRVMVEALHRHHRQGNTYHVRI
DITVPGDELVVSR--GKDHAHEDAYVAIRDAFDAARRQLEDYSRR-VRQDV--KAHEA-A
PHGIVAQINPEGDYGMIET-PDGRLVYFHRNSVVQGDFDKLGLGHSVRFVEEMGEEGPQA
STVIVEGKHHVLG---------
>A0AA35XYF2
MRLSPQITFRNMSPSEAMERNILERIEKLDSFYDGIMSCRVMVEASHKHHHQGNVYHVRI
DLTVPGHELAVSR--GLDHAHEDAYVAIRDAFDAARRQLEDLERR-RRSQV--KTHEV-Q
AHGRISRLIPAEDFGIIET-PEGREIYFHRHSVVNSDFDRLTVGTAVRFAEETGEEGPQA
SSVRVEGKHHLIG---------
>A0A4V2PGY5
MQIPLQITFQNMEPSEAVEARIREKAQKLDRFHDHIMACRVVVELVAQHQHHGKLFQIRI
DITVPGNEIVVSR--GLNHAHEDIYVAIRDAFNAARRQLEDRLRK-TQRKV--KSHDT-P
PHGRVIEYSPENGFGKIQT-PDGREVYFHENSVLNGRFRQLDIGSEVRFVEEQGEMGPQA
STVRPVGKHHITGP--------
>A0A929ILZ9
MQIPLQITFQNMEPSPAVEAGIREKAQKLDRFHDHIMACRVVVEPLGQHHHQGNLYQIRI
DITVPGSEVVVSR--GLNHAHEDIYVAIRDAFNAARRQLEDRLRR-TQRKV--KNHET-P
PHGRVIEYFPEDGYGRIQT-SDGREIYFHENSVLNGGFRELSIGSEVRFVEGQGEMGPQA
STVRPVGKHHIAGP--------
>A0A967ULC8
MQLPLQITFRGMERSEAMEAAIREKAEKLDQFHERIMSCRVMVEPDHKHHHQGTLYRVRV
DITVPGDELVVSR--GLNHAHEDAYVAIRDAFDAAGRQLKAYVRR-RRGKV--KTHET-P
PYGWISELNPGEGFGRIRT-ADGREVYFHRNSVVEGDFDDLTVDSEVRFVEERGDQGPQA
STVKPVGKHHVRG---------
>A0A0T5Z140
MKIPLQVTFRDIPHSDALEADIREKAAKLEEYYDQIMSCRVMVEAPHGHHHKGNLYHVRV
DITVPGDEIVVSR--DQHHAHEDAYVTVRDAFNAARRQLQDFARK-QRQKV--KLHEV-P
PHGTISKLVANEDYGMIQA-DDGREIYFHRNSIVNGDYDVLEIGNEVRFTEEAGDEGPQA
STVHVIGKHHIVT---------
>A0A9J7A1P9
MKIPLQVTFRDIPHSDALEADIREKAAKLEEYYDQIMSCRIMIESPHGHHHKGNLYHVRV
DITVPGDEIVVSR--DQHHAHEDAYVTVRDAFNAARRQLQDFARK-QRQKV--KLHEV-P
PHGAISKLVADEGYGMIQA-DDGREIYFHRNSIVNGDYDVLEIGNEVRFTEEAGDEGPQA
SRVHVIGKHHIVT---------
>A0A0T5Z768
MKQPLQITFRDIPHSDSVEAYIREKAAKLDQFYDHIMACRVVLEVPHGHHHKGKLYYVRV
DLTVPDGELVASR--KEHHAHEDAYVAIRDAFDAARRQLQDYARK-QRNKV--KRHES-P
LHGRISELVPMEDFGKIES-SDGKEIYFHRNSVVDADFDSLAIGNDVRYVEEAGDEGPQA
STVYIIGKHHIVD---------
>G2DH89
MKQPLQITFRDIPHSDAVEAYIREKAAKLDQFYDHIMACRVVLEVPHGHHHKGKLYYVRV
DLTVPDGELVASR--KEHHAHEDAYVAIRDAFDAARRQLQDYARK-QRNKV--KRHEP-P
LHGRISKLVPLEDFGKIES-SDGKEIYFHRNSVVDADFDSLAIGNDVRYVEEAGDEGPQA
STVYIIGKHHIVD---------
>A0A2N1DPT1
MKKPLQITFRDMAHSDAVEAHIREKVAKLEEFYEHIIACHVVIEQPHAHHQQGKLFRVSI
DLTLHDGELLANR--PEHHAHEDAYVAIRDAFKSLRRQLQDFVRK-QRGKV--KTHET-P
DHGKISVIRGDKDFGRIVT-MDGRDIYFHRNSLVDSGFDALEIGNDVRFVEEAGEQGPQA
SSVRLIGKHHIVD---------
>A1SY46
MKQPLQITFRDMPHSDAVETHIREKVAKLDEFYDHIMACHVVIEQPHAHHQQGKLFRVSI
DLTLPDGELLVNR--PEHHAHEDAYVAIRDAFKSIRRQMQDFVRK-QRGKV--KTHET-P
DHGKISVVRGDKDFGRILT-ADGRDIYFHRNSLVDSGFDALEIGNEVRFVEEAGDQGPQA
SSVRLIGKHHIVGE--------
>A0A353D0Y3
MKQPLQITFRDMPHSDALETHIREKAAKLDEFYEHIIGCHVVLEQPHGHHHQGKLFHVTI
DMTVPTGELVVNR--GEHQAHEDAYVAIRDAFNAMRRKLQDFASK-QRGDV--KKHRT-P
GHGKISEMEQHQGYGRILT-SEGRDVYFHRNSVLEGDFDSLEIGSEVRFDEEAGDEGPQA
STVHLIGKHHIVD---------
>A0A946UHK6
MQIPLQIRFHKLEPSEAIEAAIRKRAEKLEQFAHDIISCRVTIEAPHKHHHQGNLYHVTI
DIRTPAGEVVVSR--DQHQAHEDAYVAIRNAFKAARRRLQDQLRE-QRHKV--KVHET-P
PHGRVSALHAADSYGTITD-SNGREIYFHRNSVVNDDFDELEIGAEVRFAEEGGDKGPQA
SSVHVIGKHHIVG---------
>A0A2N5XYZ2
MKLPLQITFRDVPRSEALEAYIREQSEKLDRFYDRIMALRVVVERPHSHHHKGQLYHVRI
DLTVPGGELVVKR--HDNHAHEDPYVAARDAFKAARRQLQDYARK-QRGDT--KTHVL-P
PHGIVSVIMPGQDFGRILS-SEGGDIYFHRNSVVEGDFDLLEEGDEVWFVEQPGDKGPQA
STVHIVGKHHPLA---------
>A0A7C1XZ99
MQLPLKITFRDMPPSPAVEAAIRERAEKLDRFFDRIMACNVVVIAPHKHHHKGKIYQVHI
DLTVPNGEVVVSR--HENHAHEDIYVAIRDAFNAARRQLEDFSRK-QRGDV--KHHEA-P
PTGQIKAILPSQDHGFILS-RDGRDIYFHRNSVVGADFDKLEEGVEVRFVEEPGEQGPQA
STVHLIGKHHPL----------
>A0A8S9DVW7
MQIPLQITFRDMEHSAAVEARIREKMTSLERFYDRITRCDVTVEMPHQHHHKGKLYRVRI
HVTVPNGELTASR--HDNHAHEDVYVAIRDAFRAVRRQLEDLSRR-RRGDV--KNHEA-P
PHGRITKLVPEQDYGMIAT-ADGREVYFHRNSVIDEDFDRLAIDNEVRFIEESGEQGPQA
STVRAVGKHHIAS---------
>A0A962RGM8
MQVPLQITFRNMEPSDTVEARIRERVERLEQLTDDIISCRVVFESRHQHQHHGNLFQIRI
DLKLPGTELVSSR--DAHHAHEDPYVAIRDAFDAMRRQLEDHTRK-RRGKV--KTHEA-P
PHGRIASLQPQ--HGMIDA-SDGRQVYFHRNSVVDADFDKLEVGAEVWFAEVAGEQGPQA
STVHVVGKHHIVG---------
>A0A0S2THD5
MQLPLQITFRHMEKSEAMEAAIRKRAEQLDQFHDKIMSCRVVVEPKHQNKHKGNLFQIRI
DLTTPSKELVVSR--DLHQAHEDAYVAVRDAFDAMRRQLEAHHRR-QKGKV--KTHEV-P
PHGRVSQLVPEEDYGRIET-PLGRDIYFHRNSLVNGEFDKLEIGTEVRFNEEDGEMGPKA
TSVSLIGKHHIVG---------
>A0A0S8AAH4
MKLPLQITFRNLEPSEALEAEIRKKAEKLDLFHEQIMSCRVVVEISHKHKHQGNLFHIGL
DITIPGGEIVVNK--HDKHAHENAYVAIRDAFEAAKRQLEDRNRR-QRQKV--KTHEV-P
PHGRVVHLSPMEDYGRLMT-PDGREVYFHRNSVTNTEFDKLEIGNEVRYSEVQGDDGPQA
SSVTLVGKHHIVGR--------
>A0A8T7DRJ7
MQIPLQITFRDMEPSAAIEAAVHEKAGKLEQFAD-IMSCRVVIEMINKHQHQGTMYHVKI
DLAVPGREIVVSR--GKDHSHEDIYVTLRDAFNAARRQLQDHHRI-SHQKV--KAHEV-P
PHGRIAELFGDEGYGRIET-PDGRSIYFHQNSVLNGDFSRLELGSEVRFAEQRGDNGPQA
SSVQRIGKHHIVG---------
>A0A1Z4VU04
MQIPLELTFRNMDPSDAVEAAVREKVDKLEQFHTSITSCRVAVEAQHRHHHKGNTYRVRV
DLTLPGHELVASR--GQNHAHEDVYVALRDAFNAARRQLEALNHK-QKRHV--KYHEA-P
PHGRIRLL--DRDHGRIET-ADGRDIYFHRNSLVNGDFDQLEPGDEVRFDEEMGDDGPQA
SSVHAIGKHHIVG---------
>A0A2E0WQX9
MQIPLELTFRNMDHSDAVEAAVREKVDKLEQFHTSITSCRVAVEAQHRHHHKGNTYRVRV
DLTLPGHELVASR--GQNHAHEDVYVALRDAFNAARRQLEALNHK-QKRHV--KYHEA-P
PHGRIRVL--DRDHGRIET-ADGRDIYFHRNSLVNGDFDRLEPGDEVRFDEEMGDDGPQA
SSVHAIGKHHIVE---------
>A0A426QLS5
MQIPLELSFRNMDHSDAVETAVREKADKLEQFHSNITSCRVIVEALHRHHHKGNTYHVRV
DLTLPGHELVASR--GQNHAHEDVYAAIRDAFNAARRQLEALNHK-QQRQV--KHHEA-P
PHGRVHIL--DRDHGRIQT-SDGRDIYFHRNSLVNGEFDRLQPGDEVRFDEEMGDEGPQA
SSVRTIGKHHIVE---------
>A0A7C2JSF0
MQVPLEIVFHNVDRSPAVEAAVRERVAKLEQFVDNLTSCRVTVEAPHKNHQQGNLYTVRV
DLRFPGGEAVANR--SAHHAHEDVYVALRDAFKAARRQLQDRQRI-KRGDV--KPHEV-P
PHGRIASIDREQGSGRIAT-ADGREVYFHRNSIVTGRFEQLEPGTEVRFSEETGEKGPQA
SSVHVIGKHHLV----------
>A0A7C2NTR6
MQLPLEIVFRNVDRSPAVEEAVRERVTKLEQFADNITSCRVTVEAPHKNHQQGNLYNVRV
DLRFPGGEAVANR--SENHAHEDVFVALRDAFKAARRQLQDRRRI-RRGDV--KPHEA-P
PHGRVAAIDRELGRGTIAT-PDGREIFFHRNSVLNGRFEHLEPGMKVRFSEERGDKGPQA
STVHLIGKHHVV----------
>A0A4P7C2C5
MKLPLEITFRNMEPSEALEANVREHAGKLDQFYDRIMSCRVVVEQDHKHHRQGNLYHVRI
DLTVPGKELVVSR--EKHQAYEDVYVAVRDAFRTMRRQLKEYAQR-QRGQE--KYHEA-P
PQGRIAALFPAEDYGIIEA-SAGEEIYFHRNSVLGADFEQLKVGNEVRFHQEQGEKGPQA
STVKLID---------------
>D5C2B8
MKLPLEITFRNMEPSEALEANVREHAGKLDQFYDRIMSCRVVVEQDHKHHRQGNLYHVRI
DLTVPGKELVVSR--EKHQAYEDVYVAVRDAFRTMHRQLKEYAQR-QRRQE--KHHEA-P
PHGRIAALFPAEGYGIIEA-SNGEEIYFHRNSVLDGDFEQLEVGNEVRFHQEQGEKGPQA
STVKLVGKHHIAE---------
>A0A6L6JNC9
MQLPIQITFRQMEPSEALETKIREKAAGLEQFFDRIMSCDVIVEQSNRNHHQGNLFHVRI
DLRVPGKELVVSR--IKNHAHEDPYVAVRDAFEAIKRQLKSYAKQ-QRREV--KTHDI-P
PHGRISVLFPMEDYGRILT-PNGRDIYFHRNSVLDADFEDLEEGMEVRFSEEMGEEGPQA
STVKLVGKHHVV----------
>A0A978TXI6
MKLPPQITFRNLPASKAVEAKILDHVARLDEFYGRIMSCRVAIELPHRH-HQGNLYHIRI
DLTVPGTELVVNR--PQHQAHEDIYVAIRDAFDAAERELKRYAQR-RRGEV--KAHEI-P
SHGRIASLFPDEGYGFIEA-TDGHEVYFHPNSLLNADFSQLEVGQEVRFAEERGDQGPQA
STVRVIGKHHLLG---------
>A0A5Q0GGZ5
MIIPLQITFHNIPPSEAVEAKIRSLADKLEHFYNRITSCRVIVDAPHRHQRNGKLYQVRI
DITVPTGEIVVNR--PEHQSHEDIYVAIRDAFDAAKRKLQDHTSM-LRQET--KTHEE-Q
PHGRITSLFSDEGYGFIET-PDGSEVYFHRNSLFNGDFEQLQVGDEIRFAQEEGDKGPQA
STVRLIGKHRLQG---------
>A0A6M0J8R4
MIIPLQITFHNIPASEAVEAKIRSLADKLEHFYNRITSCRVIVDAPHRHHRNGKLYQVRI
DITVPTGEIVVRR--PEHQSHEDIYVAIRDAFDAAKRKLQDHTSM-LRQET--KTHAE-Q
PHGRIASLFSDEGYGFIET-PDGSEVYFHRNSLFNGDFEQLQVGDEVRFAEEEGDKGLQA
STVRLIGKHHLQG---------
>A0A8J7HT38
MRIPLQITFHNIPPSEAVEAKIRSLVDKLEHFYNRITSCRVIVDAPHRHHRNGKLYQVRI
DITVPTGEIVVKR--PERQSHEDIYVAIRDAFDAAKRKLQDHTSL-LRQET--KTHEQ-Q
PHGRIATLFSDEGYGFIET-SEGSEVYFHRNSLFNGDFEQLQVGDEVRFAQEEGDQGLQA
STVRLIGKHHLQG---------
>A0A927A9N4
MKIPLQITFHNIPPSEAVEEKIRSLADKLDHFYNRITSCRVIVDAPHRHQRNGKLYQVRI
DITVPTGEIVVKR--PERQSHEDIYVALRDAFDAAKRKLQDHSSL-LRQKT--KTHEE-Q
PHGTIATLFPDEGYGFIET-SDGSEVYFHRNSLFNSDFEQLQVGDEVRFTEEEGDKGLQA
STVRLIS---------------
>K9T078
MQLPASITFRHIPPFEAIEAKIRKDAAKLECFYDRIMSCPVVAESPHRHHYKDRLDRVRI
DLTAPNGELVVKR--PEHQTHENISVVIRDAFDAAKRKLQDYDRL-QRHKT--KTHEV-P
PHGWIATLFPDEGYGFIET-SDGREVYFHQNSVLNGAFSQLQVGDEVRFTKEEGNKGLQT
ITVRLIGKHHLLG---------
>A0A9D6K994
MQIPLEIRFRNMSPSEALKTNISEKADKLEQLFDRIIACRVMVEAGHKHHKKGNLFHVRI
DLTIPGHEIVVNK--SQHHSNTDVYVAVRDAFDNMQQQLEHYIER-KRGDV--KRHET-P
SHGRILELNPDEGFGRIET-PDGRTIYFHRNSLINTDFDKLKIGTEVRFDEEQGNLGPQA
STVKIVGKHHLIG---------
>A0A9D6YTI9
MQIPTEIRFRNMSPSEALKANISEKADKLELLFDRIIACRVMVEASHKHHKKGNLFHVRI
DLTIPGHEIVVNK--SQHHSYTDVYVAVRDAFDNIQQQLEHYVER-KRGDV--KRHEA-P
LHGSISELNPDEGFGRIEA-SDGRIIYFHRNSLINTDFDKLKIGTEVRFDEEQGNLGPQA
STVKIIGKHHIVE---------
>A0A8T6ZNR0
MPIPLEITVHNMDSSPAVEAAVREKAEKLDRFAEKIMGCQVRIDAPHKHHNKGKLYHVSV
EIQVPGKTVVVSR--GQNHAHEDLYVAIRDAFRAAGRQLQDHTRV-RRGKV--KHHET-P
PHGRVAAVHPNEDYGTITT-ADGREIYFHRNSLLDAKLEEIEPGTEVRFDEESGDEGPQA
SSVSLIGKHHLTG---------
>A0A967ZFY5
MPIPLEITVHNMDSSPAVETAIREKADKLERFADKIMGCQVRIDAPHKHHNKGKLYHVSV
EIQVPGKHIVVSR--GQNHAHEDLYVAIRDAFRAAGRQLQDHTRV-RRGKV--KHHET-P
PHGRVATVHADEDYGMITT-ADGREVYFHRNSLLNAKLEDLEPGTEVRFDEEAGDKGPQA
SSVSLIGKHHLTS---------
>A0A258S5G0
MRLPLQITFRDIPPSEAIETAIRDKAMKLERYFDRITSMRVTVAAPHKNQTKGKLYDINI
DITVPGQEIVVSH--HDEHSHEDLYVSLRDAFAAAQRQLETYVGK-MRGEV--KAHEV-P
AHGRVVEVTPDS--GTILT-SDGREIYFHRNSLLNAEFDDLPQGAEVRFDEVEGEKGPKA
SSVQLVGKHHIVG---------
>A0A7C2MTS5
MRLPLQITFRDIPPSEAIETAIRDKAMKLERYFDRITSMRVTVSAPHKSQTKGKLYDINI
DITVPGQEIVVSH--HDEHAHEDLYVTLRDAFAAAQRQLETYVGK-MRGEV--KAHEV-P
AHGRVVEVTPDS--GTILT-PDGREIYFHRNSLLNAEFDDLPQGAEVRFDEVEGEKGPKA
SSVQLVGKHHIVG---------
>A0A545SD07
MQLPLQITFRDIPPSEAIEAAIREKAQKLERYFDRITSMRVTVEAPHKHHHKGKLYEISI
DITIPGHEIVVSK--HDKHEHEDIYVSIRDAFAAAQRQLEAYVGK-MRGEV--KSHEA-P
AHGRVIEMTPD--HGIILT-PDGREIYFHENSLLNEAFDTLEKGAEVRFNEEEGEKGPKA
SSVQVIGKHHLEGG--------
>A0A7C2N8A6
MQLPLQITFRDIPPSEAIEAAIREKAQKLERYFDRITSCRVIVEAPHKHHHKGKLYEVTV
NVTIPGHEIIVSR--HDKHAHEDIYVSIRDAFAAAQRQLDSHVGK-MRGDV--KAHEM-P
AHGRVIEMTPDH--GTILT-PDGREVYFHPNSLLNEEYEDLEKGAEVRFAEEEGEKGPKA
TTVHVIGKHHIGE---------
>A0A7C1CXH7
MQLPLQITYRHMEKSDALDARIRERAEKLDQFAPNIMSCRVVVDMPHQHKNKGLLYRISV
DVTLPGHEVAVTR--DEHASFEDPYVVVRDVFDATERQLEEYVRR-RKQHV--KRHET-P
PHGKVSELIPMEDYGRIVT-SDGRDIYFHRNSVLNSDFDKLEIGDEVRFDEEVGEQGPKA
TTVRVIGKHHIVG---------
>A0A0S8DWD8
MQLPLQITYRHTDASPTLDDYIRERVDKLDRMFDKLTSCRVVVESPHQHHNKGKIYHVRI
DLTAPETELVVSR--AQHQAHQDVYVAVRDAFDAAQRKLETYIEQ-RRGQT--KTHEI-P
PYGRISELVPAQDYGRIRT-PDEREIYFHRNSLIDANLDDLEIGAEVRFVEEQGENGPQA
STVHVVGKHHLVG---------
>A0A2H0YJ70
MEIPLKITFRNVDPSEAVEAKIRERAKKLERFNNDIISCRVVVEAPHKRRHKGILYNVKI
DMTLRDGELVINR--EKNRAREDVYVAMKEAFDAACRKLEDYVRR-RRGDV--KVHET-A
PSGRISALFPEEDYGRIET-PDGRDIYFHRNSVMNEDFDRLEIGAEVRFEEESGESGPQA
ATVQVEGKHHVLSQAR--L---
>A0A7C5TPN9
MQVPLQITFRGMEPSEALEAAIRKRAEKLERFHDRIISCRVAVECRHRHHHKGNLYHVRV
DVTVPHGEIVASRDPGKDHSHEDAYVAIRDAFDAVRRQLEDYARR-QRGEV--KVHES-P
PQGRIAELEPERGTGWIET-PDGREVFFHRNALLNATYDELRVGMPVRFSEQEGSDGPRA
TAVRVLEE--------------
>A0A7Y8SV21
MRIPLEITFRHMAPSDAIEANIREKAEKLEHFYEQIMGCRVVVEAPHDHHHQGKLFHVRV
DLTVPGGELLVTGG-HQSHAHEDVYVAIRDAFDVARRRVEDYARQ-QRGDV--KSHEP-V
PLGRIAELQPENDYGMIET-ADDRLVYFHRNSVAEVSFDKLVVGDEVRFVEEMGDKGPQA
SMVRPLGRKP------------
>A0A1F9HL62
MEVPLQIKFLDISPSDAIEADIREKAEKLGTFYDRITKCRVVISAPHQHHNKGKGFHIRI
DIMVPGKELVINRDPGINPAHEDVYVAIRDAFDAARRQLQDYTRR-QRGDI--KAHEP-V
PYAQVAKLFPEQGYGFIET-HDGREIYFHRNSVVKGDFDRIKVGVQVTFVEEQGNEGPQA
STVKLVE---------------
>A0A3D4YZY2
MQVPVQVIFRNMKPSEAIEAEIRDRTAKLEHFFSRIVSCRITMEAPHHHHRQGKLFHVRI
DLKIPGVEIVINRDPGKNHAHEDPYVAVRDAFDAAKRRLEDYIRR-HYTQN--KEHEI-A
LVARVSKIFPFEDYGFLET-KEGKEIFFHRNSVLNGAFDLIDIGSKVRFVEEMGEKGPQA
SSVRLM----------------
>A0A933CPQ0
MNIPIKITFRNMPPSEAIESSIRDKAVKLDTFYEKIMSCRVMLEAPHRYHRKGKVFRVRI
DMTVPGGELVVNRAPSKPDAHEDIYVAIRDAFDAARRKLQDYARR-QRGQL--KIHEP-M
AHARVSKLLSNEGFGFLET-ADGREIYFHENSVLNEDFDRMKENMEVQFTEEQGEKGPQA
SSVRVIGKHHG-----------
>A0A1G5QE54
MQLPLEITFRDMEPSPAIEQRIRQKASKLDRYFDRVMSCRVMVEAPHRHKHKGKLYHVRV
DVTVPDGELVASRSPDEHHRHTDMNAVIRDAFDAIYKQLDGYVGR-LRNDV--KLHEP-P
PHGRVTELFD--DHGTIDA-ADGRLIYFHRNSVVDDAFEHLKVGSEVWFAEEKGEEGPQA
STVHVLDHHHIYEDPTK-NL--
>A0A9D0UPB5
MKLPLQITFRNMEGSPAMEENIKNKVEKLERCFDQIIACRIVVEAMTRRRQQGNVYHVRI
DVTVPGGEIAVSRDPAVSHAHEDVYVAIRDAFDAARRQLEERSQR-RQRRV--KHHES-A
PQGRVAELFPEQHYGTIET-LEGRRIYFHKNSLINLSFAELSVGAYVSFSESTGDEGPQA
SSVKVLA---------------
>A0A965ZYW7
MQEELQIAWRDMEPSDALAAKIRDQVQILERFYDRITACRVVVEQLHRHKHKGNLFNVRI
DISVPGSEILVTRESGKDHSHEDPYVVVRDTFRAAKRQLEDYVRR-HRGDI--KAHDL-P
PHGHVVELHPESDYGRIES-SDGRLIYFHRNSVLNRDLDTLEIGTEVRFAEEMGNEGPQA
SSVSVIGKHHLAE---------
>A0A7C4UPD1
MELPLQVSFRHMEHSDVIEEMIRERAANLDKYATDIMSCRVVVEPASKHHKNGNPYDVRI
DLTLKGEEIVVTREARQRAESKEIRVAIRDAFDAARRRIEDYVRR-RRGEV--KVRIE-P
PHARIRTLVPHADHGFLET-ADGREIYFHRNSVLNGGFDDLEVGMEVAFAEEMGENGPQA
STVKPVGRHQHKYNPK--TE--
>A0A7V2G183
MQLPLQVSFRHMEHSEAIEALVREKAERLDKFAGDIMSCRVVVEPAGKHHRHGNLYEVRI
DLTVPGEEIAVTREPSLHKEYRDIEVALRDAFDTARRKLEDYVRR-RRGAV--KTHEV-P
PHGRVSQLFPAQGYGFIET-PDGREIYFHRHSVLHDAFDHLQVGTEVTFVEEQGQKGPQA
STVRLVGRRHHV----------
>A0A964ZE72
MQIPLQVSFRHMEHSDDIEDLIRDKAAKLESYSDRIMGCRVVVQPVGKHHQHGNQYEVRI
DLTLPGGEIAITREPSEHTEHKELQVAIRDAFDSARRRLQDHLRC-QEGAV--KVLQT-S
PHARVSALVRDQDFGFLTT-VDGREIYFHRHSVLNDKFDELQIGTEVTYVEQEGEKGPQA
STVRLVGKHHHV----------
>A0A7V2G5R7
MELPLQITFRKLPGSPELEALVRDKAARLDRFARHIMSCRVVIELAGKHHQQGNLYDVHL
DIKLPGGEVAVTREPGQHAEYRDVGVALRDAFDAARRKIEDYVRE-QRGDV--KSHEP-S
PHARVLALYPLSDYGFLRT-SDGRDVYFHRNSVADDAFDRLDLGMEVTFVEQPGEKGPQA
TTVRLAGRHGL-----------
>A0A7C3NYK6
MKIPLQITFKNMEPSEVVEAHIRDAAQKLDVFYDDIMGCRVLVETPHQHHRKGKKYHVRI
DLTVPGAGFVIKRAPSKYAVHDDIQLTIRDAFDAARRKLQDYARR-RRGVV--KAHEG-P
PHARVARLFPDEGFGFLET-PDGREIYFHKNSVLDHEFSDLQVGAEVHFTEEMGEKGPQA
TTVKPVSHHGR-----------
>A0A968HJ36
MKLSLQITSRNFELTDAIKAEITEKAEKLGNFFDQILKCRVVVESPHRHSRDGRLYNVNI
DLKIPGSEIVVKREP-----NEDLYVAIRDSFSAAKRRLEEYVEH-LRREV--KFHEG-T
PEGKITALFADKGYGFVTK-PDGGEVFFHQNSVLNREFGKLKVGMKVRFAEEMGAKGPQA
SSLKVFG------------D--
>A0A934EED2
MKLSLQVTARNFELTDAIKAEITEKVEKLENFCDQIMKCRVVVDSPHRHSHDGKLYNVNI
DLKVPGSEIVVKREP-----NEDLYVAIRDSFNAAKRKIEEFMSQ-QRREV--KFHEE-S
PQGKIASLFLDKGYGFLTK-LDGTEVYFHENSVLNKGFEKLKIGMKVRFAEELGAKGPQA
SSVTVLG---------------
>A0A1F8ZJM5
MKLELQIASHNFELTEPLRELIREKAEKLDSFYEHIMRCRVVVEVPHRHKHKGILYNINI
YITVAGGEVVVKREP-----NEDIYVAIRDAFDTARRKLEDYARK-QRGDI--KSHEE-I
PHARVSALFPDKGYGFLTT-GDGRDIYFHENSVLNSEFKQLKLGSVVHFAEEQGEKGPQA
STVRVIVK--------------
>A0A932WEW3
MKLQLQITARNFELTDLMREHIREKAEKLDGFYSDIMRCRVVVEVPHRHKHKGILYNVHI
YMTLPGGEVVIKREP-----GEDIYVAIRDAFDAARRKLEDYARR-QRGDI--KRHEE-I
PPARISALFPDKGYGFIAT-SDGREIYFHENSVLNDDFKHLKVGAEVHFAEEQGEKGPQA
STVRMIGK--------------
>A0A357BN03
MKIDLQITGRNFEITDIIKDNIQERAEKLDSFYSHIMRCRVVVEVPHRHKHKGMLYDVRI
YMTVSGGEIIIKHEP-----NEDIYVAIRDAFDAARRKLEDYGRK-QRGDT--KQHEE-I
PHARISKIFPDKGYGFLTT-ADGREIYFHENSVLNKDLKNLQIGTEVHFAEEQGEKGPQA
STVRVVGK--------------
>A0A1G1EYT2
MKLDLQITAHNIELNDFAKEDIREKAEKLDKFYDRIMRCRVVVDVPHRHKHEGILYDVHI
YMTVPGSELIVKREP-----GEDLTVAVRDAFDAARRKLEDFVRR-QRGDV--KHHEE-M
PPARITALFPDKGYGFLTT-PDGREIYFHENSVLNKDFKRLSIGTEVRFAEEQGEKGPQA
STLTVLD---------------
>A0A933TA40
MKLDLQITAHNIELSDFAREDIREKAEKLDKFYDRIMRCRVVVDVPHRHKHEGILYDVHI
YMTVPGSEIIVKREP-----GEDLTIAIRDAFDAARRKLEDFVRR-QRGDV--KHHEE-I
PPARITALFPDKGYGFLTT-PDGREIYFHENSILNKDFNKLSIGTEVRFAEEQGEKGPQA
STVTVLD---------------
>A0A7G1GYQ9
MKVQLQITAHNVELSDFIKEDIREKAEKLNTYYDQIMRCRVVVDVPHRHKREGILYDVHI
YMTVPGGEIAIKREQ-----NEDLAVAIRDAFDAARRKLEDYARK-QRKDV--KYHEE-T
PLAYVSALFHEKGYGFITT-PDGREIYFHENSVLNNEFKNIKVGTKVRFVEEMGEKGPQA
STVKVIER--------------
>A0A352Z0A6
MRLALQITARNFDLSETFRELIRKKAENLDKYYDQIMRCRIVVEVPHHHRREGALYNVRI
DMTVPGTELVIKREP-----NKDINVAIRDAFDAARRQLEDFARK-QRDDV--KHHEE-T
PHARISALFLAKGYGFLTT-PDGSEIYFHEHSVINYNFKHLKVGMEVRFAEEQGEKGPQA
STVTVIESS-------------
>A0A938T2W2
MRLPLQISARNFDLPETFREDIRKKAENLDKYYDQIMRCRIMVEVPHRHRREGALYNIRI
DMTVPGAELVIKREP-----HKDLNVAIRDAFDAARRQLEDFARR-HRGAV--KHHEE-T
PHAHISALFSDKGYGFLTT-SDGAEIYFHEHSVINYDFKHLKVGMEVRFVEEQGEKGPQA
STVKVIES--------------
>A0A931M9U6
--MKLQITARNLELSETIKEDIRMKTEKLGTYYDHIMRCRVVVESPHRHHQEGVLYNVRI
EIRVPDAELVVKQQP-----DKDLDVAIRDAFDSARRQLEDFVRQ-RRRDI--KHHEE-T
PHGEITALFTDKGYGFLTT-PDGREIYFHEHSLINYKLKHLKVGTKVRFVEEQGEKGPQA
STVTVID---------------
>A0A3C1FY01
MEIPLQITARNLDLPEAVKADIREKAGKLESFYDRIIRCRVVVEIPHRHQIEGIAYNVHI
DITVPSAELVVKREA-----NEDLVVAVRDAFDAARRKLEDFARR-QRGDM--KHHEE-V
SLAQISVVFADEGYGFITT-PDGREIYFHKNSVLNHDFKSLRKGMTVRFAEEKGEKGPQA
STVTVTGS--------------
>A0A522C526
MKLPLQITARNLDLPDAFRENIRDKAEKLDEFYDRIMRCRVVVESPHRHSHEGIKYNVHI
EMTVPGAELVIKREP-----NEDLNVAIRDAFDAARRRLEDFARK-QRGDV--KQREE-T
GHASVTRIFPDKGYGFLTT-QDGREIYFHKNSVLHDKFKHLKPGMEVRFAEEEGEKGPQA
STVTVIKG--------------
>A0A6N7ARF8
MKLPLQITARNFDLPDAFREDILERAEKLDEFYARIMRCRVVVETPHRHSHEGIKYNVHI
DITVPGAELVVKREP-----SEDLNVAIRDAFDAARRKLEDFARK-QRGDV--KQREE-T
GHARITRIFSDKGYGFLTT-TDGREIYFHKNSVLRGKFRQLKVGMEVRFAEEEGEKGPQA
STVTAIKG--------------
>A0A933WHA1
MKLPLQITARNFDLPDAFREDILERAEKLDEFYARIMRCRVVVETPHRHSHEGIKYNVHI
DITVPGAELVVKREP-----SEDLNVAIRDAFDAARRKLEDFARK-QRGDV--KQREE-T
RHARITRIFSDKGYGFLTT-PDGREIYFHENSVLRGKFRHLKVGMEVRFAEEEGEKGPQA
STVAAIKG--------------
>A0A2H6F796
MEIPLQITSRNINLTEAIESEIREKAAKLDKLYDRIMRCRVVVESPHRHRYQGKLYNVQI
KMTVPGAELIVKREP-----HEDLYVAIRDSFNAARRKLEEFAER-RRGDV--KRHEE-A
PIARISVLFPEKGYGFITT-PDNKEIYFHKHSILNRDFNHLKVGMKVRFAEERGERGPQA
STVTII----------------
>A0A3A4WKT6
MEIPLQITSRDFELTEAMRSEILKKAEKLDKYYDRITRCRVIVESPHRHKQEGRLYNVQI
FLTLPGGELIVKREP-----DEDLYAAIRSSFDTARRKLEDFARR-QRGDV--KRHEE-A
PYARISSLFPEMGYGFITT-PDDREIYFHENSVVNRDFKNLQEGMEVRFTEEKGEKGPQA
SSVTVI----------------
>A0A419GXJ6
MEIPLQITSRDFELTDAIKSEITEKAEKLDKFYDRIMRCRIVVETPHRHKHEGKLYNVQI
HLTIPGREIIVKREP-----HEDLYVAIRNSFDAAKRKLEDASRL-LRGKV--KFHEE-Q
PHARISSIFPEMSYGFIKT-PDNREIYFHENSVVNQDFSKLKVGMEVRFTETKGEKGPQA
SSLTII----------------
>A0A419IXQ9
MEIPLQITNRSIKLSNALESEIRKRAEKLDKFYSRITRCKVVVESPHRHSHQGKRYNVQI
VMTVPGAELVVKRNP-----HEDLYVAIRDSFNAARRQLEDYSKR-QRGDV--KQHEE-T
PVAVISALFSDKGYGFITT-SDNHDIYFHRNSVLNSDFDHLEPGMKVRYTEGEGEKGPQA
TTVTVL----------------
>A0A934EQ12
MEIPLQIRSRNIELSDAIESEIRKRAEKLDKLYNRITRCKVIVESPHHQSHQGKRYNVQI
VMTVPGAELVVTRNP-----DEDIYVAIRDSFNAAFRQLEDYSRR-QRGDI--KQHGE-A
PVAVISAIFTDKGYGFITT-SDNQEIYFHKNSVLNSDFKHLEVGMKVRYSEGKGDKGPQA
STVTLI----------------
>A0A2H6FS56
MEIPLQITARNLELSEEIKSEIHQKAEKLDKFYSRIVRCRVVVASPNLRRREGKLFKVNI
DITVPGAELVVKREP-----DEDIRVAIRNSFSAARRKLEDYARR-QRGDV--KHHEE-T
PLARVSSIFSKEGYGFITT-PDDREIYFNKNSVLNHDFKRLKVGMKVRFAEEQGQEGPQA
SSVTVI----------------
>A0A357C3P3
--MKLQITVRNLELDRMIREEVRKRVEKLETYYDQIMSCRVVVEAPHHHHHEGVLYNVVI
EIRVPGAEFVVKHQP-----SEEIDVSIRNAFDAARCRLEDYARQ-HRGAV--KHHEG-L
PHGEITALLSDKGYGFLTT-PDGLEIYFHEHSVINCDFEHLKVGMKVRFAEEQGEKGPQA
SSVTVMD---------------
>A0A2U3QJY1
MEIPLQITARDIDLTDAIRAEINEKAEKLDKFYDRIIRCKVAIESPRRHQHEGKLYSVHI
YMTVPGTELIVKREL-----DKDLYVAIRDAFRDMRRKLEDFASE-QRSDV--KYHAE-T
PRAVISTLFQDRGYGFLTT-PDGLEVYFHKNSVVNGDFNKLKIGMKVRFVKQAGDKGPQA
STVTIL----------------
>A0A941ZRX1
MEIGLQITARDIEVTDAIRADIEGKAEKLNKYYDRIMRCRVVLESPKRHQHEGKLYNVHI
YITVPGSELMVKRDL-----DKDLYVAIRDAFQAARRKLEDFAGQ-QRLDV--KRHEE-P
PHAKIASLFPDKGYGFLTT-QDGLEIYFHENSVVNKDFKKLKVGMKVRFAEEMGVKGPQA
SSVTII----------------
>A0A357BU50
MEIPLQITARDFELTDAIRAEITEKAEKLDSYYDRIMRCRVVVECPKKHLHKGKLYNVHI
YMTVPGGELAVKRAP-----NEDLYVSIRDAFNAARRKLEDFARE-QRGDV--KFHEG-P
PHAVIGRIFPDKDYGFLTT-PDGLEIYFHAHSVLNKAFKDLNVGMKVHFVEEEGEKGPQA
STVTVI----------------
>A0A929K775
--------------------------QKLDLFYDQIMRCRVLVEAPHRRHHKGLLFNTRI
DITVPGGEIVIKREP-----HEDLYVSIGDAFRAARRQIEDYTRQ-QRREV--KHHEE-T
PRAIVSALFPERGYGFLTA-TDGREFYFHKNSVLHHEFKDLKIGTKVRFVEELGEKGPQA
STVKV--------------E--
>A0A7W0ERC7
MKLPLQITARNFELTETIEDLIYEKAEKLDLCYDQIMRCSVLVEAPHRHHRKGILYDVRI
DITIPGRELVVTREA-----HEDLYVAIGNAFRVACRQLENYTER-LRGDV--KHREE-K
PRAFVSSLFPEKGYGFLTT-PDGREIYFHRNSVIGDKFKKLNIGTRVYFVEELGEKGPQA
STVKLS----------------
>A0A0T6A6Q0
MQLPLKITLRDITRSEALEGLIREKASWLELFYDQIIGCRVVVEGPVRHHRKGGPYTVRI
DLGVPGEDIVVNRQA-----AEDPYVAVHDAFDAARRQLQDHVRR-RRGVV--KVHEE-I
PHGRVSKLFLDEGYGFLET-PDGREVYFHRNSVLGADFDRLSIGTEVRFAEEEGEKGLQA
STVTVVGKHHP-----------
>A0A521SPB4
MNLPLQMNVRNMSLSEGAKEEIREKASRLERYYDQIVKCRVTVDAPHRHQRKGHLFEVRI
DLTVPGTELAVRRSS-----NEDLYVAIRDAFDAARRRLEDFSRR-QRGET--KTHEP-A
PHGRVIKLYPEEDYGFLET-SDGREVYFHRNSVLNGAFELLDVGAEVRFVEEQGYQGPQA
STVALNGKRFA-----------
>A0A521SRE9
MQLPLQVTVRNVALSEVAEEDIREKAAMLDEYYDRIMSCHVIVDAPHRHRHKGLLYDVRI
DLTVPGAELVIRREP-----NEDVYVAIRDAFDAARRQLEDFARR-QRGDV--KTHEA-S
PYGRVSRLFPEEGYGFLET-PDGREIYFHRNSVLHGGFEKLGIGSEVRFAEEEGEKGPQA
STVAVVGKHHL-----------
>A0A7X6DTU0
MQLPLKITDRSMDLSEAAREEIREKSELLNKYYDRIIRCEVIVDAPHRHHSKGLLYEVRI
NITAPDAEMIIKRET-----DEDIYVAIRDAFDAARRRLEDLAQR-QRGDV--KRHEP-P
PYGRVVQLFPEEGYGFLET-PDGREIYFHRNSVLNGGFKQLTIGSEVRFAEEEGEKGPQA
STVVSI----------------
>A0A7V3XAG3
MEIPLQIKVHNVSLSEVDEKTIREKAAKLEEFYDRITSCRVTIEAPGRHHQKGGPYNVRI
DLGVPGTELVVNREP-----QEDLYVAIRDSFNAAGRQLEDYVRR-LRGDV--KTHEA-E
PHARVSKLFPEEGYGFLET-PDGREIYFHRNSVLDEGFKHLGIGTEVRFVEEEGEKGPQA
STVKLVGKHQPV----------
>A0A7V3BLD8
MQLPLQITARGFALSDAAKSDIRAKAANLDRYYDGIISCRVVVEGPVKHH-RTVPFTVSI
DLSVPGAELVVDRQT-----NTDLYVAIRDAFDAARRRLEDYARL-ERGAM--KLHET-S
PRGRVIRLFREEGYGFLET-PDGREIYFHRNSVLHPGFDRLEIGTEVRFAEEEGEKGPQA
STVAIVGTRGL-----------
>A0A7V3BQF1
MQLPLQITARNISLSEVAEDDIRDKAAGLDHYYDGIMSCRVVVEGPVQHHRKG-PFTVSI
DISVPGAELVVDRQS-----DPDLYVAIRDAFDAARRRLEDYARR-QRGAV--KIHAT-S
PRARVTKLFPEEGYGFLET-PDGREIYFHRNSVLHPGFERLEIGTEVRFAEEEGEQGPQA
STVAIVGTRGL-----------
>A0A933BPK9
MQLPLQVTLRDISPSEAIEVYIRERAAKLEQFYDRIMSCRVVVEAPVRHHRKGGPYKVRI
DLTVPGDELVVDRQV-----DEDLYVAIRDAFHVARRRLEDHARR-QRGAV--KVHEA-A
PRAHVGKLFPDEGHGFLET-PDGREIYFHRNSVKDSGFDRLEIGTEVRFTEEPGEQGPQA
STVTIVGKRHV-----------
>A0A7C3QN05
MQLPLQITTRNMSLSEAAENTIREKAAKLEQFHDRITSCRVVVECPHRHSQQGVLYNVLI
DITVPGREIIVKREP-----NEDLYVAIRDSFEAARRQLQDHARR-QRGEV--KSHGE-T
PTGTISRIFPEENYGFIST-FDGREIYFHRNSVKNNEFDKLAEQMPVHFFEEEGDEGPQA
TVVMPIG---------------
>A0A9C9WBR9
MQLPLQITTRNMSLSEAAENTIREKAAKLEQFHDKITSCRVVVECPHRHSHQGVLYNVLI
DITVPGREIIVKREP-----NEDVYVAIRDSFEAARRQLQDHARR-QRGEV--KAHEE-A
PTGTISRIFPEENYGFIST-LDGREIYFHRNSVKNNDFDKLAEQTPVHFFEEEGEEGPQA
TVVMPIG---------------
>A0A7C5NDF7
MQLPLQITARNMSLSEAAEQTIREKAAKLDHFHDKITSCRVVVECPHRHKHQGVLYNVRI
DLTVPGAELVVKREP-----NEDLYVAIRDAFDAARRQLQDHARR-QRGEV--KVHEE-Q
PHGYISQLFPEESYGFIAT-PDGREIYFHRNSVKNGDFEKLATSTPVRFLEEAGEEGPQA
VVVMPL----------------
>A0A931MH92
MKIPLQITVHNLSLSEAAEIDIREKAANLDSLYPNITGCRVVVDAPHRHQQKGVLYNVRI
DLTVPGKEFIIRREA-----HEDVYVSIRDAFDAARRQLEEFDRR-QRGVV--KTHEV-L
PVAQVIRLFPEKGYGFIET-HDGREVYFHRNSVSNGNFEHLKVGSDVRFVEELGEKGPQA
STVQVLGRLH------------
>A0A953SHV7
--MELQITARTIELDDWLKDEITRRAEKLDNFYQRIVHCRVVVEVPHRHKRDGVLYNIRI
DLHVPGAVLMVEREP-----SQDLTAAIRDAFDAARRKLEDYSRQ-QRGDI--KRHGG-V
PHARVSALFPEDGYGFLTT-PDGSELYFHENSVLNGDFKHLHVGAEVRFAEEKGEKGPQA
STVSLVKR--------------
>A0A7C3Q3T3
MKLPLQITTRNVSISEVVKDDIREKADRLDRFSDHIMGLRVMVEAPHRHHRQGVRYLVRI
DITTPGTEIVIKRQS-----HEDIYVAVRDAFDAARRKLEDYERR-IRRDV--KFHET-M
PHARVSKLFPNKGYGFLEA-PDGHEVYFHRNSVLNGGFDRMTVGTEVRFVEELGEKGPQA
STVAIVGKRQA-----------
>A0A9D6LLI1
MKLPLQITVRNASVSEAVKNEIHEKASKLDQFSDHIMGCRVTVDSPHRHQHQGVLYKVQI
DLTVQGSELVVKRQP-----HEDIYVAIRDAFDAVRRQLEDYERR-LRGDV--KNHKS-A
TRARVSKLFPQEGYGFLEA-PDGQEIYFHRNSVLKDAFDRMKIGTEVRFVEELGEKGPQA
STVEMIRARRA-----------
>A0A1G1HYT2
MKHPLQVTVRNMSLSDAARAAIQERADKLDAFNPDIIGCRVLVEMPHRHQHQGARYNVRI
DLTIPGTELIVKREP-----HEDVYVAIRDAFDAAKRQVQSYRRR-QRGEV--KAHEE-S
PLARVTKLFPIEGYGFLET-PDGREVYFHSHSVLNGGFDHLEPGTEVRFVEEEGDQGPQA
STVIPLKRQHAPGN-----D--
>A0A1G1HXA2
MKLPLQITVRNISLSTAAEDNIREKAAKLDGFYESIMSCRVVVEAPHKRHHKGVLYNVRI
DMTVPGSELVVKREP-----HEDLYVAIRDAFDAARRQLEEHVRR-QREAP--KAREA-P
AYARVARLFSAQDHGFLET-HDGREVYFHRNSVLNGGFDRLKVGVEVRYTEELGEKGPQA
STVALR----------------
>A0A932KMW2
MKLPLQITVRNMSLSSAAEENIREKAAKLDGFCESIMSCRVVVEAPHKRHHKGVLYNVRI
DMTVPGSELVVKREP-----HEDLYVAIRDAFDAARRQLEEHVRR-QREAP--KAREA-P
AYARVARLLSAQDHGFLET-PDGREVYFHRNSVLNGGFDRLKVGVEVRFTEELGEKGPQA
STVVLR----------------
>A0A520Z0V8
M---QQITSQNLELTESIRANIREHAENLDKYYSKIISCRIAIEALPNR----SLYNVRI
NMTVPGKELMVNLSP-----NRD-YLAIRDAFHDARRILEDFGERQ-R-DA--RRHEE-P
SHAHITSLFQDQGYGFLTTL-DGREVYFHENSVQNHKFKQLTLGMEVRFAEEMGEKGPQA
TYVKVV----------------
>A0A1G3BA52
MILPLQITARNMELTEAIKSNIGEKAEELNKFYDRITSCRVVVESLPKR----SLYNVHV
DITVPGKELVVKREP-----NTDLYIAIRDSFNAARRELEEYARR-QRRDV--KHHEE-S
PHARISTLFQDKGYGFLTT-LEGREIYFHENSVLNHGFKQLKIGMEVRFSEVMGEKGPQA
SSVNVI----------------
>A0A931YPC2
MILPLQITARNMELTEAIKSNIREKAEELNKFYDRITSCRVVVESLPKR----SLYNVHV
DITVPGKELVVKREP-----NTDLYIAIRDSFSAARRELEEYARR-QRRDV--KHHEE-S
PHARISTLFQDKGYGFLTT-PEGREIYFHENSVLNHGFKQLEIGMEVRFSEVMGEKGPQA
SSVNVI----------------
>A0A1G3CH57
MILPLQITSRNLELTEAIKADIREHAEKLDKYYDRITSCRVTVEAIPKR----SLYNVHI
DITVPGVELVVKLDP-----NTDLYVSIRDAFHDARRKLEDFARR-QRGDV--KHHEE-P
THARISALFPDKGYGFLTT-PDGREIYFHEHSVLNRKFKQLEIGIEVRFAEEMGEKGPQA
SSVTVV----------------
>A0A934FFH0
MILPLQITSRNLELTEAIRADIRDHAEKLDKYYDRIMSCRVTVEAIPKR----SLYNVHI
DITVPGTELVVKLDP-----NTDLYVSIRDAFHDARRKLEDFARR-QRGDV--KHHEA-P
THARISALFPDKGYGFLTT-PDGREIYFHEHSILNRKFKQLEIGIEVRFAEEMGEKGPQA
SSVTVV----------------
>A0A1G3CJC0
MILPLQITSRNLELTEAIKADIREHAEKLDTYYDRITSCRVTVEALPKR----SLYSVHI
DITVPGVELVVKLDP-----NTDLYVSIRDSFHDARRKLEDFARR-QRGDV--KHHEG-S
PHARISSLFPDKGYGFLTT-PDGREIYFHEHSILNRKFKQLEIGVEVRFAEEMGEKGPQA
SSVTVV----------------
>A0A399W7M1
MILPLQITSRNLELTEAIKTNIREHAESLDKYYSRIMSCRVAVEALPNR----SLYNVCI
DMTVPGVELVVKLDP-----NSDLYIAIRDAFHDARRKLEDFARR-QRGEV--KRHEE-P
LRARISTLFQDKGYGFLTT-VDGREIYFHENSVQNHKFKQLEIGMEVRFAEEMGEKGPQA
TYVKVI----------------
>A0A1V4AUK5
MILPLQITSRNIELTEAIETNIRDHAEKLDKYYSKITSCRVTVEALPHR----SLYNLRI
DMTVPGTELVVKLDP-----NTDLYLAIRDAFHDARRKLEDFGRR-QRGDV--KQHTE-A
PHGLIKTLFPDLGYGFLTT-TDGREIYFHEHSVQNHKFKKLTVGMEVRFGEEMGEKGPQA
TYVRVL----------------
>A0A6N6S7E4
MILPLQITARNIELTEAIEANIREHAEKLDKYYSKITSCRIMVEALPHR----SLYNLHI
DMTVPGTELVVKLDP-----NKDLYLAIRDAFRDACRKLEDFARR-QRGDV--KQHAE-A
PHGLIKTLFPDQGYGFLTT-MDGREVYFHEHSVQNHKFKQLTVGMEVRFGEEMGEKGPQA
TYVRVI----------------
>A0A399X3J2
MILPLQITSRNLELTEAIESNIREHAEKLDKYYSRITSCRVMVEALPHR----SLYNLRI
DITVPGAEIVVKLDP-----NKDLYLAIRDAFRDICRKLEDFARR-QRGDV--KQHAE-A
LRGLIKTLFSDQGYGFLAT-MDGREIYFHEHSVKNYEFKHLTVGMEVRFAEEMGEKGPQA
TYVKVI----------------
>A0A1V6LWV7
MILPLQITSRNLELTEPIKANIREHAEKLDKYYGRITSCRITVEALPHR----SLYNLHI
DITVPGAELVIKLDP-----NTDLYLAIRDAFQDARRKLEDFASR-QRGDI--KQHTK-A
LHGLIKTLFPDQGYGFLTT-VDNREIYFHKNSVQNQKFNQLVVGMEVRFAEEMGEKGPQA
TYVKVI----------------
>A0A533QFX7
MILPLQITGHDLELTDAIKANIQEHAEKLDKFYNHLISCRIRVEAIPKR----SLYNVHI
DMTVPGKELVVRREP-----NQDLYLAIGDAFDAARRKLVDFARM-QQGDV--KNRAG-L
PHARISNLFLDNGYGFLTT-LENREIYFHENSVLNNKFKDLKIGMIVRFNEEMGEKGPQA
STVTVV----------------
>A0A6L3AIP7
MILPLQITGHDLELTDAIKANIQEHAEKLDKYYNHLISCRIRVEAIPKR----SLYNVHI
DMTVPGKELVVRREP-----NQDLYLAIRDAFDAARRELSDFARV-QRGDV--KNREG-I
PHARISNLFLDNGYGFLTT-LDNREIYFHENSVLNHKFKHLKIGMIVRFNEEMGEKGPQA
STVTVVGS--------------
>A0A1H7WE06
MIIPLQITGHGVELSEEMRDEITTRANNLDRFYNQIMRCRVVVDEPKKHPHAGKLYSVHV
VMTVPGGEVVTKREQ-----NEDLFVAMRDAFDAAQRMLEDFSRE-QRGDV--KSHEK-Q
PRGRIGVIFPDQGYGFLVS-PEGYDVYFHQNSVVNKDFEKLAVGMEVSYTEEMGDKGPQA
SSVIVL----------------
>A0A1V5E4J0
MIIPLQITGHGVELSEEVRDEITERANNLDRFYDRIMRCRVVVDEPKKHPHAGKLYSVHI
VMTVPGGEVVTKREQ-----NDDLFVAMRDAFDAAQRMLEDFSRE-QRGDV--KSHEK-Q
PRGRISVIFPDQGYGFLVS-PEGYDVYFHENSVINRNFEKLSVGMEVSYTEEMGDKGPQA
STVIVL----------------
>A0A1V4XW06
MIIPLQITGHGVELSEEMREEITERANRLDRFYDRIMRCRVVVDEPKRHPHEGKLYSVHI
IMTVPGGEIVTKREQ-----NNDLWVAMRNSFNAAQRKLEDFSRE-QRGDV--KSHEP-Q
PRGRISALFPEEGYGFLVS-TEGYDVYFHENSVVNRDFEKLEVGMEVSFSEEMGDKGPQA
SSVIVL----------------
>A0A1V4Y2F8
MIIPLQITGHGVDLSEEVRNEITDRANKLDKFYDRIMRCKVVVDEPKKHPHSGRLYSVHI
IMTVPGGEIVTRREQ-----NEDLLVAMRDSFAAAQRKLEDFSRE-QRGDV--KIHEK-Q
QRGRIGILFPDQGYGFLVS-PEGYDVYFHKNSVVNRDFEKLSLGMEVTFAEEMGDKGPQA
SSVIVL----------------
>Q2LYC7
MIIPLQITAQGVELSDEIRDEITERANKLDKFYDRIMRCRVVVEEPKRHPNEGKLYSVHI
IMTVPGGEIVTKRER-----NEDLWVAMRDSFQAAQRKLEDFSRE-QRGDV--KTHEK-Q
PRGRISVIFPDQGYGFLVH-PEGYDVYFHANSVLNRDFDKLAVGMEVRFNEEMGDKGPQA
SSVIVL----------------
>A0A3D0H4Y1
MRIPLQITSRDIELPESIETVIREKADKLKTFNDQIIGCRVVVETPHRSRQKGIFYNVNI
ELSVPGSDLVVKREA-----HMDLTAAIRDAFDAARRQLQDYSRR-QRGEI--KVHEE-A
PYGRVHSLFPEDGYGFLMT-MDGREIYFHENSVVDNKFRKLAVGTEVRFAESNGDKGPQA
STVIVV----------------
>A0A3M0YB59
MKIPVQISARNMSISQAAKNLIELKARKLEQFYDGIIGCRIMVEAPHRHHHKGHPYHVRI
DLTVPGAEIAIRRDE-----HEDLYVAIREAFDDARRKLQDYARM-QQGKV--KHHEI-P
PEARIIRLFPEEGYGFIET-PDGREIYFHRNSVINFPFEKLKVGMQVKFAEEQGIKGPQA
STVRVLHPHKARHM----S---
>A0A7C8EX19
MKLPLEISARDVRINGETEALIRDKALKLDRFYDQIIGCRVKVDVPHRSQRRGIMYNVRI
DITVPGGELIVKREP-----DEDLHVAIVNSFETAQRRLTGYADR-QRGEV--KTHFE-K
PVARVARIFTEQGYGFLMT-LEGREVYFHKNAVLDAKFEVLNVGMEVTFIEQSGDKGSQA
SSVSVV----------------
>A0A2U3KMM2
MKVPLEISARDVHISDETEGLIREKALKLDRLYDQIIGCRVKVDMPHRSQRNGMMYNVRI
DITVPGGELIVKREP-----DEDIHVAIVNSFETAQRRLREYREK-QRGEV--KTHFE-K
PVARVITIFPDEGYGFLVT-PEGREVYFHENAVLDGKFGAISVGTAVTFVEETGDKGAQA
SSVAVA----------------
>A0A973EMR3
MKLPLEISARNVHISEGTEQLIREKAEKLDRLYDKIIGCRVKVDIPHRSQRSGMLYNVRV
DITVPGSEIIVKREP-----DEDLHVAIVSSFDTAQRRLKEHAEK-QRGEV--KFHEE-K
PLARITRIFPEEGYGFLET-PDGREVYFHENSLLNFKFKDLVVGTQVGFVETEGEKGPQA
SSVTVY----------------
>A0LQL3
MKLPLEISAHNVHISDATEELIREKAEKLDRINDKLIGCRVRVEIPHRSQRSGILYSVRI
ELAVPGRDIVIKREP-----DEDLHAAIVGSFETAQRRLKEVAEK-QRGEV--KYHEE-R
PVARVSRLFSEEGYGFLTT-PEGREVYFHENALLNGKFKDLAVGTPVSFVEREGEKGSQA
SSVFVI----------------
>A0A9W6D3T5
MKLPLEISSKNVHLSEEMEELIRDKASKLDNIFDQIIGCRIMVDIPHRSQRSGMQYNVRI
DITIPGGEIVVKREP-----DEDLYSAISNSFDVAQRRLKDHAGK-QRGEV--KFHEE-K
PVARISKLFPDEGYGFLLT-PEGREIYFHENALISGRFKDLEIGTVVSFIEQLGEKGPQA
SSVSLT----------------
>A0A7X7Y8V2
MKMPLEISSRKVELSQEIRDLIQEKSEKLDHLYDDIVRCRVIIDMPHRSQRSGTFYEVRL
DLTVPGGEVIVRQEP-----GEDLYVAIFNSFEVAQRRLKDYAGK-RRGEV--KLHTE-K
PIAQVAKIFHDEGYGFLVT-PDGREIYFHENALLNGKFKDLEMGRAVQFVEREGDEGPQA
SSITLL----------------
>A0A969YQ31
MKMPLEISSRKVELSEELRELIRDKAEKLDNLYDDIIRCRVTIDIPHRSQRSGTFYDVRL
DLTVPGGEVIVRREP-----GEDLYVAIFNSFEVAERQLKEFAGR-QRGEV--KHHEE-K
PVAQVGKVFHDEGYGFLVT-ADGREIYFHENALLNGKFKDLEAGTPVQYVEREGEKGLQA
SSITLL----------------
>A0A3N5THZ7
MKVPLEISTRNVDLTDDLNDLVREKAEKLDTFCDEIIACRIMVEVPHRSQRKGVSYNVRI
DISVPGGELVVKREP-----NEDLYVAIVKAFDVAERQIKEFVGK-HRGEV--KVHFE-R
PVARVTTIFPTEGYGFLTA-PDGREIYFHENALLNGKFEELVIGVSVAFVEHMGDKGPQA
SSVTLL----------------
>S7T9F7
MMIPLQITARDFDLTEPIETLIREKAEKLDQLYDRITRCRVILEAPHRRQQKGILYNVHI
EISVPGKEIVIKKEA-----HEDLYVAVGNAFETAGRRLLEYTSR-QRGEV--KFHEE-V
PSARITQIFPQMDYGILTT-PGNRDIYFHRNSVLDGNFNDLEIGMQVHFVEESGDQGPQA
STVRVLKK--------------
>A0A7C3S2D6
MQRPLQITSRDFELTPAIEADIRERAEKLENYFDRITGCHVIIEAPVGHHRKGGPFSVRI
DLKLPRAELTVTRQN-----AEDLAVAIRDAFDAIRRRLEDHVRE-MRGAV--KAHEG-F
ATARVAKLFANEGYGFLET-PDGREIYFHRNSVLDGHFDDLAHGTEVRFVEEAGEKGPQA
STVAIVGGKR------------
>A0A928YDU4
MNFLLEIVARDFDLTEANKADIHKYAEKLDAAYDRIIRCRVVVEALRHREHKGLFYNVKV
VVTIPGTELVIKRKP-----NEDFHLAVKDSFNAMRRKLEDFVVQ-RSGKV--KHHEE-I
PIAHISNLFPEEGYGFITS-ADGREIYFHKNSVLNHDFARLEKGMEVRFSEELGEKGPQA
SSLTVM----------------
>A0A9D8IB09
MNFLLEIAARDFDLTDANKADIDKYAEKLDTAYDRIIRCRVVVEALRHREHRGLLYNVKI
VVTIPGTELVIKRKP-----NEDFHMAVKDSFNAMRRKLEDFVAQ-RRGKV--KHHEE-V
PLARISNLFTEEGYGFITS-SDGREIYFHRNSVLNHDFTRLEKGMEVRFVEEEGDKGPQA
SSVTVTG---------------
>C1DL86
MQKPVQIHFHQIEPSPAIEAHIREQCDELEEFYERIIGCSVTFDAPHRRHHQGRLYQVKV
HLTLPDGDIHSSQAHHD-HAHEDPYVAIRDSFRAVRRQLEDYARK-RRAEV--KSHEPAQ
QEGRVSELHGERDFGMLET-ADGRQIYFHRHSVLNAAFDHLHVGDQVRFSEEAGEQGPQA
STVHPSGRSHAQ------G---
>A0A0C4WJ76
MQKPLQIHFHQIDPSPAIEARIREQCDELEEFYDRIIGCSVSFGAPHQRHHQGRLYQVKV
HLTLPDGEIHSTHAHHDEHAHEDPYVAIRDSFKAVRRQLEDYARK-RQVHV--KSHEP-A
QQGTVVELHGDMDYGLLET-PDGRQIYFHRHSVLDAAFDHLHMGDEVRFAEEAGEQGPQA
STVHPLGKQHAPG---------
>A0A4R1PJQ7
MQKPLQIHFHQIDPSPAIEARIREQCDELEEFYDRIIGCSVSFGAPHQRHHQGRLYQVKV
HLTLPDGEIHSTHAHHDEHAHEDPYVAIRDSFKAVRRQLEDYARK-RQVHV--KSHEP-A
QQGTVVELHGDMDYGMLET-PDGRQIYFHRHSVLNAAFDHLHMGEEVRFAEEAGEQGPQA
STVHPLGKQHAPG---------
>A0AA43Z7N3
MQKPLQIHFHQIDPSPAIEARIREQCDELEEFYDQIIGCSVSFGAPHQRHHQGRLYQVKV
HLTLPDGEIHSTHAHHDEHAHEDPYVAIRDSFKAVRRQLEDYARK-RQVHV--KSHKP-A
QQGTVVELHGDMDYGLLET-PDGRQIYFHRHSVLNAAFDHLHMGDEVRFAEEAGEQGPQA
STVHPLGKQHAPG---------
>A0A352Q278
MQKPLQISFLNLDHSAAVEERIREECAKLEQFYNGIIGCRVTLEAAHRRHHQGNIYEIKV
HLTLPEGEIVISHPHHDQHAHEDIYVAIRDGFKAARRQLEDFSRK-RRQQV--KSHEP-P
QHGRVAKILPEEDYGFIET-NEGRQIYFHRNSLINARLESLNPGDEMRFVEELGEQGPQA
STVYLQGKHHY-----------
>A0A522WUW0
M--PLQVTFRGIPHSDAVEAKIREKVTKLEKFHSHIMGCKVAVEAEHHSHHQGNQYHIRI
DITTPRKELIISREHHDKKAYEDIYVAIRDAFNAAARQLEDYARIQ-QGKV--KTHDL-Q
HAGTVIRLLPEKDHGFIATE-D-REIYFHRNSVTAGGFDVLKVGDEIRYIEES-DLGPQA
GIVYP-----------------
>A0A2S6GN85
MQIPLQITFRGIPHSDAVEARIREKAGKLDRFHSHIMSCRVAVEAEHHHHHQGNQYHIRI
DITTPRKELVISREHHDKQAYEDVYVAIRDAFDAATRQLEDYARI-QRGKV--KTHNL-Q
SRGGVIRLLQEKDHGFIES-EDGREIYFHRNSVSGAGFDSLKVGDEIRYIEETDDLGPQA
SIVYP-----------------
>A0A2S6HBZ1
MQIPLQITFHGIPHSDAVEAKIREKAGKLDRFHSHIMGCRVAVEAEHHHHHQGNQYHIRI
DITTPRKELVISREHHDKKAYEDIYVAIRDAFNAATRQLEDYARI-QQGKV--KTHDL-Q
STGTVSRMLPEKDHGFIEA-EDGHEIYFHRNSVTGSGFDALQVGDEIRYVEETDDLGPQA
SIVYP-----------------
>G3J1M5
MQIPLQITFHGIPHSDAVEAKIREKAGKLDRFHSHIMGCRVAVEAEHHHHHQGNQYHIRI
DITTPRKELVISREHHDKKAHEDIYVAIRDAFNAATRQLEDYARI-QQGKV--KTHDL-Q
STGTVSRMLPEKDHGFIEA-EDGHEIYFHRNSVTGSGFDALQVGDEIRYVEETDDLGPQA
SIVYP-----------------
>A0AA43QFK6
MQIPLQITFHGIPHSDAVEAKIREKAGKLDRFHSHIMGCRVAVEAEHHRHHQGNQYHIRI
DITTPRKELVISREHHDKKAYEDIYVAIRDAFNAATRQLEDYARI-QQGKV--KTHDL-Q
STGTVSRMLPEKDHGFIEA-EDGHEIYFHRNSVTGSGFDALQVGDEIRYVEETDDLGPQA
SIVYP-----------------
>A0A521X566
MQIPLQITFRGIPHSDAVEAKIREKVSKLDRFHSHIMSCRVAVEAEHHRHHQGNQYHIRI
DLTTPHKELVISREHHDKKAYEDIYIAIRDAFNAAIRQLEDYARV-QRGKV--KSHDL-Q
STGTVIRLLPEKDHGFLTA-EDGHDVYFHRNSVTGDGFDALKVGDEVRYIEEDDDQGPKA
SIVYP-----------------
>A0A257MW59
MEIPLQITFRGIPHSDAVEAKIREKASKL-----------------------GNQYHIRI
DITTPRKELVISREHYDKQAHEDIYVAIRDAFNAATRQLEDYSRI-QRGEV--KTHDL-Q
STGTILRILPEKDHGFIGS-EDGREIYFHRNSVAGEGFDSLTVGDEIRYIEEKDDLGPQA
SIVYP-----------------
>A0A257N0D3
MQIPLQITFRGIPHSDAVEAKIREKASKLDRFYSHIMSCRVAVEAEHQHHHQGNLYHIRI
DITTPRKELVISREHYDKQAHEDIYVAIRDAFNAATRQLEDYSRI-QRGEV--KTHDL-Q
SSGTVLRILPEKDHGFIGT-EDGREIYFHRNSVAGEGFDSLAVGDEIRYVEEKDDLGPQA
SIVYP-----------------
>A0A257NGM1
MEIPLQITFRGIPHSDAVEAKIREKASKLDRFFSHIMSCRVAVEAEHQHHHQGNQYHIRI
DITTPRKELVISREHYDKQAHEDIYVAIRDAFNAATRQLEDYSRI-QRGEV--KTHDL-Q
STGTILRILPEKDHGFIGS-EDGREIYFHRNSVAGEGFDSLTVGDEIRYIEEKDDLGPQA
SIVYP-----------------
>A0AA43Q5J1
MQIPLQITFRGIPPSEAVEAKIREKVSKLDKFHSHIMACRVVVEAEHQRHHQGNQYHIRI
DITTPRKELVISREHHDKQAYEDVYVAIRDAFNAAIRQLEDYARI-QRGQV--KTHDL-E
STGTITRLLPEKDHGFIAA-MDGREIYFHRNSVAGNGFDSLKVDDEIRYIEESDDLGPQA
SIVYP-----------------
>A0AAU7NVD9
MQIPLQIIFRGIPPSEAVEANIREKAAKLEQFNSHIMSCRVAVEADHQHSHQGNLYHVRI
DITTPQKELVVSREHHDKHAHEDVYVAVRDAFRAARRQLEDYSRI-IRGEV--KTHDL-Q
GNGVVARLIPEEDHGFIEANEDGHELYFHRNSVRGKGFDALEVGSKVRYVEEEADPGPQA
SSVYP-----------------
>A0A6I5RH84
MQLPLQITFRNLPPSDAITASIRKHADKLNRFYDRIMGCRVVVDAPPRHHHKGNLYQVRI
DLTVPHKELVVNHESPAHQAYEDIYVAIRDAFAAAQRQLMTYAQC-RRHQV--KSHAT-P
PYERIVNLFPSEGYGFIKT-PEGHEIYFHKNSLLNRRFSELEIGDPVRFALEEGDLGSQA
STVRLIGKHHRL----------
>A0A8T7BDZ1
MQIPLDITYRHMERSPTLDEKIKERAGKLERFHDRITRCEVVVDRPHKNKSQGHHFQVRI
DITVPGKEIVVSREHHTHNDHEDAYVAVRDAFDAAQRQLEDYTRK-QRGDV--KTHEA-P
PHGRVCELNHDQNYGKIET-PNNRVIYFHRNSVAEGSFDELKLGTKVQFHEEIGEQGPQA
SSVHVVGKSHA-----------
>D6Z301
MKLPLEITFRRMDSSPALEAKIREKAQKLERYHDHIMSCRVVVEAAHGQHRQGNLFQVRL
DIKVPGKELAITRHHPKDHAHEDVYVALRDAFDAAARRLEECGRI-ERGEV--KAGEG-P
PRGRVVSLDPDLDCGRIET-PDGELIYFHRNSVLGGGFDSLEVGSEVRFSEEMGDKGLQA
SSVHPAGKG-------------
>A0AA42ZLA4
MDIPLQISFRNMDRSETVEAKVRERAARLESYFNHISSCRVVIEAPERRRRKGKLYHVRV
EIGVPGTELVANRHPKNKHAHEDVYVAVRDAFDAARRQLEDYGRK-LSGRV--KTHEA-P
LHGKVLRLFPYEGYGFVAA-SDGREVYFHKNSVLRQAFDSLEVGSEVRLVEREGAQGPQA
STVDPIGKHHIV-------D--
>A0A973APB9
MKIPVQISFRNTDRSEAVEAKVRERAEGLDKYFGHITSCRVMIEAPERRRHQGKLFHVRV
ELGVPGKELVANRHPAEHHAHEDVYVAVRDAFDAARRQLEDYARK-LSGRV--KTHDV-P
LHGKVLRLFPNEGYGFIEA-SDGQEIYFHGNSIVGASFDDLDVGSDVRLEEGESDKGSQA
STVRLIGKHHIVP---------
>A0A967F1P2
MQKPLEISFRNMDRSEAVATRVREKANKLEQFFGRITTCRVLVEASNRRHSKGNLYHVQI
EVGVPGNQIVVNRNPKEKHAHEDVYVAVRDAFDAARRRLEDHSRR-RAGKV--KVHEV-S
PHGKVIRLFPYEGYGFIET-SDGQEVYFHRNSLVGADFDALEVGQEVRLVEGESEKGSQA
STVKLIGKHHLTE---------
>A0A843RDF1
METPLEITFRNLDHSDAVEAKVREKATKLEQVFDRITSCRVMIEALNRQHVKGNLFRIHI
EVGVPGKQVVVDNSG-KNHAHEDVYVALRDAFNAARRRLEDHSKR-RAGRV--KAHEV-P
PHGKVARLFSDEGYGFIMT-PDGSEIYFHQNSLVDADFGKLEEGQEVRYVDKESDKGPQA
STVKVIGKHHLQGRDAR-S---
>A0A848W8M0
MQVPLQIDFQNMDRSDAVETKVRERAEKLEQFFPRVIGCRVTVVAPHRHHRKGKLYEVHI
DVDVPGKHILVNHAGPKNHAHEDIYVALRDAFDAAQRQLEDHSRK-VRQKV--KHHEA-P
THGTVLRLFDYEGYGFIEL-PDGQEIYFHRNSVVDDGFGRLEVGHEVRLEEGESAEGPQA
STVRPIGKHHIVD---------
>A0A1F2XQB9
MQIPLQISFRNMDPSPAVEERIRKKAAKLERFHDRIIGCIVVVEAPHRHHHKGKLYNVRV
DISVPGKDVVVDRAKPLDHAHEDVYVAIRDAFDAAARRLEDQARK-MRGSV--KSHAA-P
PHGKIASLFGD--YGFITT-ADGDEVYFHQNSVVGANFDTLEVGNEVTLVEEEGVQGLQA
STVKPIGKHHIVE---------
>A0A369T6U1
MTIPLELIFHNMDASPYVEADVREKAEKLTRYFDRIIGCRVVVEAPPHHQHKGRLYDVRI
DISVPGNDIVVNHQGPKDHAHEDVYVAVRDAFDAAYRQLEDHARK-ARGDI--KEHET-P
LHGTVRRMFPD--HGFVET-SDGREIYFHRNSVVEGEFDGLKPGSEVRLEHGESAEGPQA
TTVKPIGKHHLVE---------
>A0A953B2J8
MAIPLQVSFRNMDPSPAVEAHIREKVEKLSRFSGRIIGCRVTVEAPRRRSPVGKLYNLRI
EISVPGRDITVTHAGRKDPAHADVYVAVRDAFDAAARQLEDHVRV-LRGDV--KAHEA-P
PHGRVSALFPD--YGFIQT-ADGLEVYFHRNSVAEGDFDKLEVGDEVRLVEGESEKGPQA
TTVVPLGKHHIVG---------
>A0A929ILS4
MAIPVQITFKGMDPSEAVEANIREKADKLERFADHLMSCRVVVKAPHRHGHKGKLYDIRI
DLGVVGGELAVSHQGPLDHAHEDVYVAIRDGFNAALRQLEDYARK-QRGKV--KAHEV-P
LHGTVAGMS--HDHGFIDA-SDGRHIYFNRNSVTQGDFDKLEAGDEVRLVPGEGEKGPQA
STVVPIGKHHLVGR--------
>A0A2U1VP95
MQFPVQITFDNLEPSPALETVVREHAAKLERFFDHIMACHVTIDAPHRHQHQGKLYAVRI
DLTVPGEKLVVRYAKPEDHAHENPRVAVRDAFDAARRELEDYARR-RRLDV--KTHEV-P
VHGRVVRLFAGDGYGFIET-TDGQEIYFHRNSVAGGSFDALKVDQEVRLSEKESAQGPQA
TTVSPVGKHHVVGEGTPP----
>A0A2U1YLM4
MQFPVQITFDNLEPSPALETVVREHAAKLERFFDHIMACHVTIDAPHRHQHQGKLYAVRI
DLTVPGEKLAVRHAKPEDHAHENPRVAVRDAFDAARRELEDYARR-RRADV--KTHVV-P
LHGRVVRLFAEDGYGFIET-TDGQEVYFHRNSVADGSFDALKVDQEVRLSEKESAQGPQA
TTVTPVGKHHVVG---------
>A0A4P7Z4Q5
MQFPVQITFDNLEPSPALETVVREHAAKLERFFDHIMACHVTIDAPHRHQHQGKLYAVRI
DLTVPGEKLAVRHARPEDHAHENPRVAVRDAFDAARRELEDYARR-RRADV--KTHVV-P
LHGRVVRLFAGDGYGFIET-TDGQEVYFHRNSVADGSFDALKVDQEVRLSEKESAQGPQA
TTVTPVGKHHVVG---------
>A0A5A9EK89
MEFPVQITFDNLEPSPALETVVREHAAKLERFFDHIMACHVTIDAPHRHQHQGKLYAVRI
DLTVPGEKLAVRHAKPEDHAHENPRVAVRDAFDAARRELEDYARR-RRLDV--KTHEV-P
LHGRVVRLFAGDGYGFIEM-TDGQEVYFHRNSVADGSFDALKVDQEVRLSEKESVHGPQA
TTVTPVGKHHVAG---------
>A0A6N1AXJ0
MEFPVQITFDNLEPSPALETVVREHAAKLERFFDHIMACHVTIDAPHRHQHQGKLYAVRI
DLTVPGEKLAVRHAKPEDHAHENPRVAVRDAFDAARRELEDYARR-RRLDV--KTHEV-P
LHGRVVRLFAGDGYGFIEM-TDGQEVYFHRNSVADGSFDALKVDQEVRLSEKESAHGPQA
TTVTPVGKHHVVGQGAPP----
>A0A6N6VGE3
MQRPLSIAFRDMEPSPAVEARIRTHVEKLEHLYRQIIGCHVVIEAPHHHQHKGKLYRASI
NVKVPSGEIVVNSTGPQNHAHEDVYVAIRDAFDALARRLEDHSRR-DRGVE--KAHAV-P
THGKVQKLFPAEGYGFVIT-SDGDEIYFHENSVANHGFGALKVGTEVRLVEKEGEHGAQA
STVTPIGKHHPTP---------
>A0A2E6QNQ9
MQLPIQITYRDFQPAAAVDALIREKAAELDRYHHRIMGCRVVVETHHHHQRKGRLYHLRI
DLTVPGAEIVVGREPGARHAHEDIGVAIRDAFDAARRQLEDHARK-ARGDT--KTHAV-P
SHGHVSQLIAENDYGFIET-PDGSEVYFHRNSVGGPGFDALWLGAEVRFDEGEGEKGPQA
SVVVPSGKHHLPPKET---A--
>A0A951SL67
MQIPLQISYRGFAGTEAIEADIRARADELDRFYGRIMGCRVVVETLHRHHHKGTLYHIRI
DLTVPGAELVVKRDPAEHHAHEDIHLAIHDAFDAARRMLEDHARR-VRDDT--KTHAV-P
MHGTVLRLLPD--YGFIGT-PDGGEVYFHRNSVVGADYDKLEAGAEVRFHEGEGEKGPQA
STVTPIGKHHLPGVER------
>A0A1T4LGL7
MTNWLQITFRNMDASEAVEARIRERAAELEQFYDRIVSCRVVIEAPHRRHEQGKLFHIRV
DLKVPGREIVVKRDPEQHHAHEDIHVAVRDCFDAVRRQLEDHVRR-QRGDV--KGHEV-P
GHGRIRDLIAEKDFGFIEA-SDGTEVYFHRNAVANRGFDKLKVGEQVRFSLHPGEKGPQA
SSVTPMGKHHLV----------
>A0A941TI60
MTNWLQISFRNMDASEAVEAKVRERAAELAKFFDRIVSCRVVIEAPHRRHEQGKIFHIRV
ELKVPGKEIVVKRDPSQHHAHEDIYVAVRDCFDAVRRQLEDHVRR-RRGDT--KAHEV-P
GHGRIRNLIAEQDYGFIEA-SDGTEVYFHRNAVANHGFDRLQVGEEVRFSPGEGEKGPQA
SAVTPLGKHHLA----------
>A0A523FHS1
MEIPLHISFRGMAPPQNIKERIEERVGRLERFFDRITSCRVVVSAPHRHHHKGKLYHVAI
SLGVPGGELVVNRDPAGKHAHEDVYVALRDAFNALQRQLRDHVRR-KRGDT--KTHEA-P
PHGRIARLF--DGYGFIET-PDGREIYFHRNSVTNDSFDRLAAGAEVRFVDGESEKGPQA
STVSPLGKRHIVE---------
>A0A5J6MCI4
MSIPIDISFRDIDPSPAIEARIREKAATLEHFFDRAISLKAVVEARHRHQHKGKLYNVRL
HLAVPGQDIMVNHEHKQDHAHEDVYVAIRDAFDALTRRVEDHARR-RSDRV--KTHAV-P
DHGRVAKLMLQEGYGFVQM-SDGQEVYFHKNAAGN-SFDKLAVGDEVRVIDKEGEKGPQA
SLVTPIGKHHLQDGGK------
>A0A929IKP7
MQIPVQIAFRGMDSSPALEARINEKTEKLEQYHGRITSCRVVVEAPHQHSRKGKLYVITV
DVTVPGAELVVNTEKRHHHSHEDVYVALRDAFNAMTRQLEEHARE-TRGQV--KTHES-P
PRGIVLRLF--ENHGFIET-PDRGEIYFHRNSVVGDKFDDLKEGGQVRFAATQGEKGLQA
TTVHPTA---------------
>A0A929NSZ3
MQIPVQIAFRGMDSSPALEARIKEKTQKLEQYHDRITSCRVVIEAPHKRPRKGKLYVVTV
DVTVPGAELVVNTEKRHHHSHEDVYVALRDAFNAMTRQLEDYARE-KNGQV--KTHES-P
PQGTVARLF--QDHGFIET-PDRGDIYFHRNSVVGDRFDELKEGGQVRFAATQGEKGLQA
TTVHPPAK--------------
>A0A0S8BYQ4
MQQPLQITFKEMEPSAAIETWVRENATKLEKFYEPIVHCHVVVEAPHRHSHRGRLYDVRI
DITVPGGEIVVSHQGPKDQAHEDVYVALRDAFRAARRQLQDVARK-QRKEV--KSHDL-P
THARVTKLFPADDYGFIEG-EDALEIYFHRNAVLDDAFDALSVGSVVRYVEGEGQAGPQA
STVELIGEAR------------
>A0AA42XZY5
MAEPIQITFKDMPPSPAIEAWIRERASRLNRYHDRIVHCHVVVEAPHRHQQRGHLYNVRL
DITVAGGEVVVSHQGPKDEAHRDVYVALRDAFRAARRQLQDQVRK-QRGAV--KRHDE-P
ARGRVTKLFPHERYGFLET-SDALEVYFHENAVVGAGFSDLVVGTKVRFVEGEGEAGPQA
STVEALDGQFVPPR--------
>A0AA43C9K0
MAEPIQITFKDMPPSPAIEAWIRERASKLNRYHDRIVHCHVVVEAPHRHQKRGHLYTVRL
DITVAGGEVVVSHQGPKDEAHRDVYVALRDAFRAARRQLQDQVRK-QRGKV--KRHDE-P
THGRVTKLFPHERYGFLET-PDALEVYFHENAVVGAGFSELVVGTKVRFVEGEGEAGPQA
STVEALDRQFVPPR--------
>A0A840VDW4
MQEQVQIAFRGMDTPMGIEDSIRGHVAHLETFFNRITACKVLVEPEHKRHHQGNLYHIRV
DLVVPGREIVVKREPSA-HANEDIHVAIKDAFDAAKRQLQDYVRE-MRGDI--KAHVE-P
EIGEITHLVRDKGYGFLRT-SDGNELYLHKNAVVGGKFDDLHVGDKVRYVADAGEKGPHA
STVIP---L-------------
>A0A354UX12
MQEPLRISFRNLDSSPVIEDEIRKRVADLERFFDRITACSVVVEVHNRHQRQGNLYHIRI
DLIVPGREIVVRREPPEHQANEDLHVAIHNAFDSARRQLQDYARV-MRADV--KTHEA-P
STGRIVRLIAEKDYGFLVT-DSGDEVYVHRNAVPGGGFDKLRVGDRVRYVEEEGEHGPQA
STVIRL----------------
>A0AA42CFA5
MQEPLRIAFRNMEAPAAIEEEIRDHVAELETFFDRITNCSVVVEARHHHHRQGRLFHVSI
RLTVPEREIFVQRDPAEDHAHEDLHVTIRDAFAAARRQLQDHARE-KRGDV--KVHEA-P
AIGRIVRLFPERGYGFLAT-DTGDEVYVHRNAVLGRGFDALRVGDRVRYVEGEGEQGPQA
STVVPL----------------
>A0A833G1C7
MQVPLQISFSNMDASDAVRARIEELAAKLDRFHDRIMSCRVVVRAPNRRQHKGKLFHVSI
DLKVPGREIVINREA-QHQAHQD-YVAIRDAFEALVRQLEDTSRQR-RGEV--KSHAE-E
PSGQVVKLFPKESYGFLEDK-VVGEVYFHDNSVPNDGFKKLKVGTAVRYQAEPGEKGLQA
IVVKPV---------------G
>A0A1F8XEK3
MRLPLQITFRNLPRSEAVERAIRERADRLDHFCRQIMGCRVIVETRHR-QHQGNLYHLRI
DLTLPGREIVVGREPSMHQAYEDVYVAIRDVFDAARRRLEDYERR-HSGRV--KAHEP-T
PRGRIARLIPAKGCAFIET-PDGREIYFHRNSLLNADFDRLEVGDLVRYHEEAGEMGPQA
STVHVERKLQAVH---------
>A0A517ZBB3
MTIPLELSFRNLDHDPVIEEEIRGYVAKLEEFFDRITSCKVIVEAPHQRHRQGNLFQVRI
RLAVPRTEIVVDRAS-SSPAHEDLHVAVRDAFKSARRQLQDYVRKL-RGEV--KSHEE-P
PQGRIVRLNPEDGYGFIET-PDGREIYFNANSLVDVRFEQIVEGMPVRFAEVPGDQGPQA
TTVRCL----------------
>A0A941RZR7
MEVPLSITFRNVDRSEWIEQDVRSHVDKLDEIFDHITSCKVVIEAPHKHHRHGNLYRVQI
HLSVPRKELTVNKDKGDHPEHADLHIAIRDAFLAMRRQVEAYARE-LRGDM--KTHET-P
PHGRVAKLDPDKNCGFIET-PDGRTIYFHQNSLLDTDYEQLKPGTEVRFVEEDGDKGPQA
TSVRLVGRHNH-----------
>A0A353ZCV3
MQIPLEIEFRHLDRSEAVEADIRTHVDKLEECFSRITRCQVVVEKPHRHHHQGNLFHVRI
IVSVPGRELIVNRDPAANHAHEDVYVTIRDAFRAIRRQLEDYVRE-MRGQV--KHHLE-T
PQGRITKLFPDNDFGLLET-ADGREIYFHRNAVLGVGFDHLHTGDLVHFAEELGDKGPQA
STVHPT----------------
>A0A9E5AHS2
MQIPLEITFRNVDHSAALEARARALTNKLERYCDHLTRCRVVVEQLHRHHQHGNHYHVRI
DVTVPTQELVANREPAGNHAHVDVYVALRDAFDAMRRQLQNYRQR-QRGEV--KTHAT-L
PGGYVAELHPKKNFGRITT-ADGRLIYFHRNSVTEGDFDALTTGDEVHFTEELGEEGPQA
SAVRVTGRRA-------D----
>A0A315ECP7
MNIPLQINFRNLETSEAVEAKVREKVNKLGHFYPTINSCRVVIEQRHRHHTQGNHFHVRI
DLKVPGHELIAGREP-QNHAYTD-YVALRDAFDAMRRQLEDLARNQ-QGHV--KRHEE-K
RHGHITEIAPDKTFGRIESV-DGRWLYFHRNSLIGEDFDKLQVGTPVYYVEDMGDEGPQA
SSVYPVGKHHIL---------V
>A0A1J5R1D7
MQVEPCITFRNIQRSPAVEAKVLERVERLDWLFPNLTSCRVMIEAHHRHQQQGNLFHVRV
DVTAPSHELVANREPGKHHAHEDVYVAIRDAFDAMDRQVEDLARL-MRADV--KKHDV-P
PHGQVSELVPEADYGRILA-SDGRSVYFHRNSVCGDRYEELRVGSEVRFIEVSGEQGPQA
SAVLVVGKHHIVGS--------
>A0A7V3CEF7
MQSPLQISYRNMEPSAAVEARIRKKVESLQKFYNRLVGCHVMVEAPHRHHHQGKIYHVRI
EATLPGAELVVNRDPAE-HSHEDVFVAIRDAFRALKRQMQDYARSHQKSHL--QAHVS-P
QSARVAKLFPLQNYGFLET-SDGREVFFHRHSVLNDAFERLDIGTEVYFHEEAGEKGPQA
TTVCLP----------------
>A0A7C8B282
MQIPLQITFRNMKSSEALESYIRERAAKLDSICENMVSCRVVVEAPHKHQRKGGLFHASI
DIGLPHETIVVNREPDLHKSYHDAHVVVRDIFDTAQRKLRDFVSR-QKGEV--KAHEE-M
PQGKITELYPYEDYGRIAT-GLGDDIYFHRNSLINADFADLTLGTEVRFVEEQGNDGPQA
TSVRVVGKPQPGKE-----Q--
>A0A9X4MJJ8
MQVPLQITFRNMTTSEALESYIRERAEKLDHICDTIVSCRVVVEAPPKHQRKGGLFHASI
DISLPHETIVINREPDLHKSYHDAHVVVRDVFDTAQRKLRDFVSR-QKGEV--KAHEE-M
PQGTISELYPYEDYGRILT-GAGDDIYFHRNSLINADFGDLVLGAEVRFVEEQGNDGPQA
SSVRVV-KP-------------
>A0A2N2GQE8
MQVPLQITFRNMETSEALESYIRERAAKLDNICENMVSCRVVVEAPHKHQHKGGLFHASI
DITLPKETIVINREPDLHKAYHDAHVVVRDVFDSAQRRLRDFVSR-QKGEV--KVHAE-M
PQGKITELYHNEDYGRILT-AAGDDIYFHRNSLINADFAGLSIGDEVRFVEEQGDNGPQA
TSVRVAGKS-------------
>A0A0S8CWJ2
MQRPLQITFRNMKSSEAVETRIKQDVAKLERSCENLLGCRVVVEAPRAHKQKGGLFHTRI
ELSLPAENIVVNREPDLHKSSTDVYVSIRDAFAAAEKQLKQRSKR-RQGEV--KTHEA-K
PEGRISALFPEMDYGRIIT-ADGDDIYFHRNSILNADFNTLKVGSKVSFVVEQGDEGPQA
SSVRIMDLK-------------
>A0A2N6C732
MQSPLQITFRNMDTSPAVEEDIRQRVDKLNTMHGPLVSCKVVVEAPARSQQQGGLFNVRI
DITSAAGKFVVNKEPAANKAHTDCYVALRDAFKAAARQLEKHKER-QRGQV--KSHSE-M
PSGEISHLVPMEDYGTITT-PDHREIYFHRNSVVNDDFDSLTLGTKVTFHEERGDKGPQA
STVKVKG---------------
>A0A524GCS4
MQVPLQITFRNMDSSEALEAEIRKRVDKLTKTYEQIVSCRVIVEAPPQHRRKGGLFKVNI
DITCPEGKVAVNREPPQDRSHEDVYVALRDAMNAAARQLEQYNRR-RQGLV--KTHEE-I
PRGRITYLSPNEDYGIITT-VDNREIYFHRNSVLNADFDSLSIGAMVTFHEEEGDHGPQA
STVKID----------------
>A0A949EDT8
MQVPLQITFRNMDSSEALEAEIRKRIDKLTKAYEQIISCRVVVEAPPQHSRKGGLFKVNI
DITCPEGKVAVNREPPQDRSHEDVYVALRDAVNAATRQLEQYNRR-RQGLV--KTHEE-I
PRGRITHLFPLENYGLITT-VDNREIYFHRNSVLNTDFDALTIGTMVTFHEEEGDQGPRA
STVKID----------------
>A0A9E2CXG2
MKGPLQITFRNMDSSQALETEIRKRIDKLTKAYEQIISCRVVVEAPPQHSRKGGLFKVNI
DITCPEGKVAVNREPPQDRSHEDVYVALRDAVNAATRQLEQYNRR-RQGLV--KTHGE-I
PRGRITHLFPLENYGLITT-VDNREIYFHRNSVLNADFDALTIGTMVSFHEEEGDQGPRA
STVKID----------------
>A0A947NWD3
MQVPLQITFRNMETSEKIDADIRKRVDKLTSHHPEIISCHIVVEAPAQRHQKGGLFKTRI
DISCPEGKFVINREPSQHKEAEDVFLSLRDAFNAVDRKLDEYSCK-RKGEV--KMHEE-V
PRGRISELFPMEDYGTITT-LDGREIYFHRNSVLNMDFDALTIGDMVRFHEEAGDNGPQA
STVKVEA---------------
>A0A7U3YLL1
MQVPLQVTFRNTAKSEAVEAEIRKRVEKLSRYHGGIISCRVVVEAPLQNKQKGGLYKIRI
DLTCPEGKLEVNREPDRNQAHQDVYVALRDAFAAAGRQLEQYTER-RKGEV--KVHEE-I
PSGKITHLSPMEDYGTITT-SDDRDIYFHRNSVLNTNFDALTIGTAVQFREEDGDKGPQA
RNVKVV----------------
>A0A1V5C042
MNVPLQITFRHVSGSPQVEARIRERAAKLDQMYSQVMTGRVVVDLPQNRRRKGKIFQVRV
DITVPGRELVVNREPLMNHAHEDVYVAIEDAFDAMERKLKEYARE-VRGEV--KRDMV-P
ERGRVNTLFSEEGYGFILT-RDSRDIYFHRNSVLNGGFERLRVGTEVRFSEEQGEEGPQA
STVEIAGA--------------
>A0A0P9C923
MQIPPEVTFRGMDHSDAMEAKIRERAEKLERFYDRIMSCRVVVEAPHRNHHKGKIYHVSL
DVTVPGSELVVNRDP-ANHAHED-YVAIRDAFEAMERKLDAFANKK-RREV--KTHAE-E
GYARVTLVHPEQDFGMLESI-DGRSIYFHRHAVKNQELEDIRSGEEVRFLEEMGEEGPQA
IVVRVIGEEHPE---------K
>A0A936MGW2
M--PLELTFRNMAHSDAIETAVRERVAKLERLFPRMISCRVVVEEQGARRARGLAYHVRV
DVRVPGCELVGDKTPPPQRFHEDVYVALRDAFDAVGRELEDFARRE-RGDV--KAHEE-H
PRGKVTSIYPDRGYGFIEGP-D-VAVYFHRNSVHNGKFESLAVGSDVTFVEEH-DKGPQA
RAVFLPKKR-------------
>A0A150U2E1
MIIPPEVTFRNLERSDAIEAAVRERVAKLDRFYPRIMSCRVIVEASHRRRTAGTVYHVRV
DLTVPGGELVGQYEPPPQRFHEDVYIAIREAFDQVRRELEDYARR-QRGDV--KAHEE-R
PHGRVSKLFPERGYGFIEA-PDGREVYFHSHCVHGHGFNRLSVGTQVRFVEEQGEQGPQA
SAVVIAGKG-------------
>A0A953TFX7
MRFPLQITFRKMKPLPEAEQWVRLEAGKLQAFYKRIMGCRVAVERPPQ-RRLGSSYHLRV
DLTVPGGELVVRHEPNLRIQHKDLHQAIRDAFKATGRRLQDYARR-QRGDT--KRLET-L
PSAKVDQIFAQKGYGFLLT-PEGRVIYFHRNSVLNRAFGRLKVGTTVTFAEEPGEHGPQA
STVKVPPKLARRQAARP--A--
>A0A953NN56
MEIPLKITFRNMEPSADLEDWVREEIDKLESYYGQIMGCHITLEIPHRHRLKGNAYHIRI
RLTVPGREIVVKWEPTLNPRHKKLRQAINDAFKAAGRRLEDFARR-QRGQV--KTHEL-L
PIGRVNRLIKEKGYGFLTT-LDGREIYFHKDSVLNRGFSRLKVGSSVSFAEEAGEKGPQA
STVRIHHKRSAAKP---E-AST
>A0A953SD32
MKLPLQITFRNMESSRIVEEWIGEEAAKLDTFYNQIMGCHVAVEIPHGHHRKGKLYHVRI
DLILPGKEIVIKREPNLETPHKSLRLAIHDAFKAAGRRLQDFSRR-QRGDV--KSHEP-L
PEARVSKLLRDEGYGFFVT-DDGREIYFHKDSVLNQAFRRLRVGTTVSFVEEQGEKGPQA
STVRIIGRHGIRRAPRA--ASA
>A0A953V7E3
MKSQMQITFRNMKRSEEIEGWIRAEAAKLETLYSRLMGCRVAVEVPHRHHRKGSPYHIRI
DLTVPRGEIVVKREPSLKIPHKNLRTAINDAFKAAGRRLQDYARR-QRGDI--KTQAL-L
PEARVSKILPYEGYGFLTS-DDGREIYFHRNSVLGRAFARLKVGTTVRFVEELGEKGPQA
STVRIVPKQRMQQAAKG-A---
>A0A936NR59
MVLPVQITFRNMESSAAVEERIREEAAKLDTFYDRIMSCRVMVEIPHHHHQRGNLFHIRI
EIGVPGKEIVIKQEPTLHVPHKDIYVAIRDAFKTASRELKEYARR-HRGEV--KSHDE-T
PVARVARIFPAEGYGFIET-VLGEEIYFHRNSLINADFEKLAVGTEVAFAEEPGDKGPQA
STVRIL----------------
>A0A9D7IWM7
MLVPLQITFRNMESSDAIEAKIREEVDKLETFFDHINSCRVVIEIPHHHHERGNLTHVRI
DLTVPGKELVIKHEPSLQAPHKDAYLAISDAFKTARRELQSYTHR-LRGEV--KLHET-I
PPARVHKLFHDEGYGFIET-FEGDEVYFHKNSLVNGGFEKLKVGTEVTFVEEQGDKGLQA
STVKLIA---------------
>A0A1F2RLK8
MILPMQITFRNMEPYPIAEEWIRSEAAKLNEFYDRIMSCRVVVEIPSRHHRWGSLYHVRI
DLTLPGGELVVKRQPSLKAPHKELRQAIDDAFKAMGRRLQDYARR-QRGDV--KTHEP-A
PQAKVSKLFPAAGYGFLET-PGGREVYFHKNSVLEGAFDDLEIGNVVKFAEKEGEMGPQA
STVKPVRNRHAHREKT------
>A0A953U8F6
MTLPIQITFRNTEHSDRIEAKIRQEAAKLDKFYSPIMSCRVVIETPEHRRRYGGLHHVRI
DLGVPGGELVVKNEPSLDSPHRQIDVAIRDAFRSARRQLQDYARR-QRGDT--KIHE--P
QQAQVVELFPEKGYGFLET-TDGRQIYFHKNSILHATFGRMKVGSTVMFAEEQGEHGPQA
STVRLVR---------------
>A0A522PWZ2
MVLPLQITFRNLHSSEMVKGWIQEEANKLNEFYGKITSCRVVVELPNRRHKAGNLYHVRI
DLTVPGGEMVVERQPGLMAPHKDLRQAINDAFGAMQRRLQNYSRR-RRHDV--KVHNA-P
PTGRVIRLFPQGGYGFLEA-VDGREIYFHKNSVLNDAFALLAIGSAVSFIEEKGDEGPQA
SNVKLVRRRTMPGERGQ-AA--
>A0A7C5Z1W9
MILPVQITFRNIESSEDVKGWIQEEANKLDEFHRKITACRVLVELPNRRRKAGNVYHVRV
DLTAPGGEIVVKRQPILHAPHKDLRQAINDAFAAVRRQLQDFVRR-QRRDI--KTHES-P
PLARVTKVFSKAGYGFLET-PDGREIYFHRNSVLNGAFERLKVGSMVRFVEERGEKGPQA
STVKLVRGSPLLGH---AA---
>A0A942C9Q5
MKLPTQITFRNMKSSEAVETCIHEEVAKLETFYDQIISCRVMVETPHRHHQRGIPIHIRI
DLGVPGGEIVVNHEPSLEAPRKDAYLVIRDAFKTLRRQLQQFARK-QKREI--KQHQS-Q
PLATVSRLFPEKDYGFLQT-PEGEEIYFHRNSLLNVTFDQLAPGAVVTYVEAQGEKGLQA
STVRLQGKSAPAGQG----S--
>A0A950AGL4
MILPVQTTFRNMERSAAVAALVQEEADKLDRYFHRITSCRVIVEAPHRRHRYGDPFYIRI
ELGVPGKELVVIHEPTLEGQHKDVYVAVRDAFKAMRRQLQDYVRC-LRHDV--KTHHP-V
PHAKVSKLFPKEGYGFIET-PDGREIYFHKNSVLHSALEHLDIGDEVIFSEEAGDKGPQA
TSIRLAGKHHPMGGPE--A---
>A0A950BQD1
MKTPLQIAFHNLPHSKVIESAIQEAADRLEDTHDRITSCRVIVDQPHRHHKEGNLFQVRI
DLKMPGAELVVKRELAG-LADGDLSPMIQEAFEEMQGQIEEFVNR-RRGFV--KTHED-L
PHARVTRLFTEAGYGFLET-LDGREVFFHRNSVLGSGFGGLDVGTEVSFVEELGEKGPQA
STVKIVGRHNHV----------
>A0A950DDT3
MKTPLQIAFHNLPHSKVIESAIQEAADRLEDTHDRITSCRVIVDQPHRHHKEGNLFQVRI
DLKMPGAELVVKRELAGSLADGDLSPMIQEAFEEMQGQIEEFVNR-RRGFV--KTHED-L
PHARVTRLFTEAGYGFLET-LDGREVFFHRNSVLGSGFGGLDVGTEVSFVEELGEKGPQA
STVKIVGRHNHV----------
>A0A949Y296
MRLPLQISFHNMTHDAEIESAIRVNARWLESYYDRIISCRVVVDIPHLHHKERNLYQFRI
DLKVPGSELVVKRGASEDSELQDLDLTIRDAFDDARRQLEDYIRL-RRGAV--KAHET-L
PHARVAKIFTEAGYGFLET-PEGREIYFHRNSVLKANFKDLEVGTEVRFAEEQGDNGPQA
STVTPVGRHGH-----------
>A0AAU7CCC6
MRLPLQITFHNLSRSDEIEARIREEAERLDEVYDRIMSGRIVVDVPHRHHKEGNLYQVRI
DLKVPGEEIVVKHDPAEHSEHRVLDLAIRDAFGEARRRLEEHARI-ERGQV--KGHAS-L
PHARVAWLSPESGSGFLAT-PDGREIYFHKHSVLEGGFPDLEVGMEVRFVEEQGEKGPQA
STVQPVGRHGH-----------
>A0A3E0P2J4
MQVPLQVAFRNMPHSHRIVEQIEAHVAHLESFYDRITSCRVVVDIPHRHHDSGNLYQVRI
DITVPGHEIVVNRESSQQTQFKDLDTALGHAFDAATRQVEDLAKQ-RRTKA--KHHES-Q
PHARVARLFDDDEYGFIET-FDGREIYFHAHSLINGDFQKLELGTEVTFVEELGDKGPQA
STVRIVGRHSH-------A---
>A0A7C1KGG1
MQLPMQITFHNMEPDADVEQMVRERANKLERFYERIMSCRVVIDIPHRHHKNGNMYQIRL
DITVPGGEIAVSREAPGHTPAKALPIAIKEAFEAAIRQLEDYVRK-LRHDV--KHLES-L
PHAKVRIVFPDQDYGFLIT-ADGREIYFHKNALVNAELRDLQPGTEVAFVEQMGEKGPQA
STVRVVGRHGH-------A---
>A0A952PLJ4
MKVPIQVVFRNMERSDFIEAQILEKAGKLDKIYDRITSCRITVEIPHKSHTKGNEHEVTI
DIAVPEKKIVIARTA-GTERSTDLLAAFKESLEAAKRQLEDYARKR-RGHV--KVHEE-P
PAARITQIFSDEGYGFLET-IDGREIYFHSNSVVNDKFDRLSIGTEVTYVESAGTEGPQA
STVKVKAK--------------
>A0A956QQZ1
MNNPIQVVFRNMERSDRIEKIINERAEKLNRFYDRITSLRVTVELPHRHHKQGNSFQVSI
DMVVPDKEIVVTRDTNHGDSHEAIAAAVREAFDAARRQLEDYARK-RRGEV--KSHDG-V
PSGKISQIF--EDYGFVET-IDGREIYFHSNSLVNEKFDRLEVGSEVTFVERQGNDGPMA
STVRLK----------------
>A0A956U969
MTYPIQIVFRNMERSQKLEQLINEKAEKLERVFDRISRMRVTVEIPHTRHKHGNKYQVSI
DLSVPEKDIVVCQDTNDHTTAESVYKVTKEAFEACKRQLEDYARK-RRGEI--KTPAASM
PSAKVSQMF--DDYGFLET-FDGREVYFHSNSVVNDRFEKLCVGTEVSFVERMGDEGPQA
STVKVKAKVV------------
>A0A953P820
MKIPVDIRFRNVDPPAQAEEWVREMVIGLEKFHTRIMRCRVMVELPHLHHAQGNPYHVRI
DLTVPGKEIVIKHQP-LAAGHKD-YVALSDAFRVACRRLQDHVRLR-RGQT--KSHEP-P
PQGRVSKLFPDRGFGFLETS-DGREIYFHERSVLHEGFGRLEVGSAVTFVEEEGENGPQA
STVRLTGKRRASAGKSG-SVRA
>A0A352KI99
MSFPIELLFQDVDPSDAIEAKVLEKAEKLDHFSDSIMHCRVTVGASYRRHHQGNLYHVGI
NMKVPDKELVVSRKH-KNHGHED-YVAIRDSFNAIRRQLEDYERRR-RGRV--KNHEV-S
PHGRVAEIHPQEGYGRIETS-EGESIYFHQNSVLGDSFKRMKVGDAVHFAKEMGEKGPQA
SSVYLEGKHHVT---------G
>A0A9D6ZDC2
MHLPLQITFRHIEPSPALEARIRQLAERLDHYSQEIMSCRVVIEAPHKHNHQGNLYTVHL
DITSPSGEIAVTRDQHDNHAHEDAHVALRDAFRAAERQLEQRVQK-LRRDT--KAHET-A
PHGRIRALYPQLDYGRIEA-SDGRDIYFHRNSVVNTDFNELDIGMPVYFSEEMGEQGIQA
SSVHVEGKHHH------D----
>A0A9X4AX43
M--PLQITFRDMPSSESVAREVREKAEKLDEVYGGIMGCRVAIEPESRRRHQGNVYRVRI
DMTVPGEELVVGGESAHQRAYEDVYVAVHEAFDGARRLLQEYVKKQ-RGEV--KTRVG-P
PHGRVARIFPDSGYGFLEAE-D-YDVYFHKNSVLNNGFSRLAVGTEVRYEEEL-EKGPQA
STVAIVGKGGHGHRA-------
>A0A4U1J355
MKLPLQITFRDMPPSESVAREVREKAEKLDEVYEGIMGCRVAIEPESRRRHQGNVYRVRI
DMTVPGEEIVVGGESAHMRAHEDVYVAVHEAFDGARRLLREYVAK-QRGDV--KTRVG-P
PHGKVARIFPESGYGFLEA-EDGYDVYFHKNSVLNNGFTRLAVGTEVRYEEEPGEKGPQA
STVAIVGKGGHGHRA-------
>A0A6N7PTV3
MKLPLQITFRDMPSSESVAREVREKAEKLEEVYDGILGCHVAIASHSRRHHQGNVYRVRI
DMAVHGGEVVFGREASEDHAHEDVYVAVRDAFDGARRLLQEHAAK-QRGDV--KTRVG-P
PHGRVARIFHESGYGFLES-EEGYDVYFHKNSVLHNGFARLEVGAEVRYEEELGEKGPQA
STVAIVGKNGHKAA--------
>A0A953LTP1
MQTPVQIDCKGLAADMRVKTHIQALIGKLELRYGRVTSCRALIKGPGAHHRGGGQYDVNI
RLALPAGRVNVGHTAKADARHADLDYAINDAFKRARRQLQDQVRR-LQGQL--KQNAA-P
PTGTVTSLDPTGEFGFLQT-DDGREIYFHKNSIIGRGVKSLKVGSKVLFAEGKGDKGPKA
TTVRLLQKHMLR---------V
>A0AA48RAK7
METLPEIDFQGLEPRGDLRAKIVEKIAHLEKLYGRMTACRVVVKGPGGHHRTGGHYDVNI
RIALPDGRVDVSRAADPDERFQDVWFALGDAFRRADRQLEDAVRE-IRGDV--KHHEA-A
PTGVVKSLSPADGFGLLES-VDGREIYFHRNSVAEPGFGSLKVGERVEFLEEDGARGPQA
RRVKPLRDTAP----------S
>A0A9W6LQ59
MKTLPEIDFQGMAPRDDLRARIEEKIAHLEKLYGRMTACRVAVRGPGGHHRTGGHWDFSI
RLALPDGEVDVTRAADPDERFQDAFFALGDAFRRADRQLEDAVRD-MRGAV--KHHDA-A
LTGVVKSLSPADGFGLLES-ADGREIYFHRNSVTGPGFDSLALGERVAFLEEEGAKGPQA
RRVKPLREGAV-----------
>A0A2P5M0S9
METAPEIDFIDMEPRPELGAKIVAKLAQLEKVYGRMTACRVVAKGPSGHHRTGGQHHFTI
YIALPDGEVSVERTPDADERFMDADFALNDAFRRARRQLRDQSRQ-IRGEI--KHHET-A
PTAVVKSVSRADGFGFLES-ADGREIYFHRNSVAEPGFDALEIGERVEFLEGQGREGPQA
RRVQSLNEIAPRPT--------
>A0A3G8M7R1
METAPEIDFIDMEPRPELGAKIVAKLAQLEKVYGRMTACRVVAKGPSGHHRTGGQHHFTI
YIALPDGEVSVERTPDADERFMDAEFALNDAFRRARRQLRDQSRQ-IRGKV--KHHET-V
PTAVVKSVFRADGFGFLES-EDGREIYFHRNSVAEPGFDALKIGERVEFLEGQGREGPQA
RRVQSLNEIAPRLT--------
>A0A177PLR2
MQTTPEIDFQGMEASPQAQARIARQIDELETRFGRVTACRIVVKAPSTRHHTGGQYEINI
RLALPDGEAIVERTPPQDERYQDFDFALNDAFKRARRRLQDQVRR-LEGHV--KQHAE-P
ALGVVRRLMREDGYGFLEG-EDGQELYFHRNSVEGAGFDALERGDRVRYVPEDAEDGPQA
SAVRPLGERAP----------S
>A0A4R8HS34
MQTTPEIDFQGMEASPQAQARIARQIDELETRFGRVTACRIVVKAPSARHHTGGQYEINI
RLALPDGEAIVERTPPQDERYQDFDFALNDAFKRARRRLQDQVRR-LEGHV--KQHAE-P
ALGVVRRLMREDGYGFLEG-EDGQELYFHRNSVEGAGFDALERGDRVRYVPEDAEDGPQA
SAVRPLGERAP----------S
>A0A679F0Z0
MQTTPEIDFHGMEASPQAQSRIARQIDELETRFGRVTACRIVVKAPSARHHTGGQYEINI
RLALPDGEAIVERTPPQDERYQDFDFALNDAFKRARRRLQDQVRR-LEGHV--KQHAE-P
ALGVVRRLMREDGYGFLEG-ENGRELYFHRNSVEGAGFDALERGDRVRYVPEDAEDGPQA
SAVRPLGERAP----------S
>A0A2U1SVN1
MQTTPEIDFQGMEASPQAQARIARHIDELETRFGRVTACRVVIKAPSARHQTGGQYEINI
RLALPDGEAIVERTPPEDERYQDFDFALNDAFKRARRRLQDQVRR-LEGHV--KQHAE-P
VIGVVRRLMREDGYGFLES-EDGLELYFHRNSVEGAGFAALERGDRVRYVPEDGEKGPQA
SAVRPLGERAP----------S
>A0A549SXR0
MQTTPEIDFQGMEASPQAQARVARHIDELETRFGRVTACRVVVKAPSARHQTGGQYEINI
RLALPDGEAIVERTPPEDERYQDFDFALNDAFKRARRRLQDQVRR-LEGHV--KQHAE-P
AIGVVRRLMREDGYGFLEG-EDGLELYFHRNSVEGAGFAALERGDRVRYVPEDGEKGPQA
SAVRPLGERAP----------S
>A0A1A6FQS6
MQTTPEIDFQGLEATPQMRARIERHIDQLETRCGRVTACRVVVKAPGGRHRTGGLYEVNI
RLALPDGEAVVERTPPEDERFQDFDFALDDAFKRARRRLQDQVRR-MEGRV--KQHVE-P
AAGVVRRLMREDGYGFLEG-SDGRELYFHRNSVEGDGFDRLDLGARVIYREEEADDGPQA
CAVKPQGERAP----------S
>A0A395CY82
MQTPPEIDFQGLEPSPDFRARIERRIEKLEKRFGRITACRIVVKGPGGHHRTGGLYELNI
RLALPDGEAVVERTPHLDERFQDFDFALNDTFKRARRRLQDQARR-LEGQV--KLHAE-P
AIGIVRRLMQDDGYGFLEG-SNGRELYFHRNSVAGDGFARLGLGERVSYAEEDGENGPQA
SAVTPLGEREP----------S
>A0A3M9XMR8
MQTQPKIDFQGVEPSSRQQEQIMRQIEKLEDRYGRATACRVVVKGPGAHHHTGGLYEINL
HLVLPDKEVAIERTPHQDERFQDFDFALNDAFKRARRRLQDQVRR-MRGKV--KHHET-A
PTGVVKKMVAEDGYGFIEA-PDGREIYFHRNSVEGSEFDALKPGVRVRYSEEEGREGPQA
SRVTPLGRDAA-----------
>A0A5R8QJC5
MQTQPKIDFQGVEPSSDRQEKIMRLIEKLEDRYGRATACRVVVKGPGAHHRTGGLYEINL
HLVLPDKEVAIERTPHQDERFQDFDFALNDAFKRARRRLQDQVRR-MRGKV--KYHEA-A
PTGVVKKMVAEDGYGFIEA-PDGREIYFHRNSVEGSGFDALKPGARVRYSEEEGREGPQA
SRVTLLDRDAA-----------
>A0A938AJC2
MQTQPKIDFQGVEPSSDRQEKIMRLIEKLEDRYGRATACRVVVKGPGAHHRTGGLYEINL
HLVLPDKEVAIERTPHQDERFQDFDFALNDAFKRARRRLQDQVRR-MRGKV--KHHEA-A
PTGVVKKMVTEDGYGFIEA-PDGREIYFHRNSVEGSGFDALKPGARVRYSEEEGREGPQA
SRVTLLDRDAV-----------
>A0A3S0FVU2
MKTEPQIDFQGMEPSASFRDEIIRHIERLEDRYGRMTACRIVVKAPGGHHHTGGLYEINI
HLALPDEEVAVERTPHQDERFQRFEFALGDAFDRAVRQLQDQVGR-MRGKV--KQHED-M
SSGVIRRLMREDGYGFLES-ADGREIYFHRNSVQDSGFDHLKPGLRVRFKEEEGAKGPQA
SRVTPLAEQAP----------E
>A0AA48M3L4
MKTDPQIDFQGMEPSEAFREQILTQIKRFEDHYGRLTACRVVVKGLGGRHHTGGLYDIHI
YLSLPDQEVAVERTPHLDERFQRFEFALHDAFNRAVRQLQDQVGE-MRGKV--KLHEE-Q
PTGVVKKLLPEDGYGFLES-ADGREIYFHRNSVQERGFESLELGARVRFAEEQGEKGPQA
SRVTPLGDHAP----------E
>A0A6B8M349
METAPQIDFQGMEPSDAFRERILSHIARLEERFGRLTSCRVAVKAPGGRHKTGGLFDIRI
YLSLPDEAVSVERTPHMDERFQHFEFALNDAFARAERQLQDEVSR-MRGKI--KHHAG-P
TVGLVTQVMREDGFGFIES-ADGREIYFHHNSVAEPGFDSLNPGDRVNFAEEEGEKGPQA
SRVTPLAERAP----------G
>A0A095WSK4
METPVEIASHGAEISPAVEAALKDHVSELETRFGRITDCRVVVTGPGKRHRTGGLYDVRI
HLTLPNGEVAVDHIDHGDERHSDLNFAINDAFKRARRQLQDEARK-LQGEV--KYHEP-Q
PSGTIARIDHAGAFGFIAT-SDGREIYFHRNSVIGGRFDDLEKGMHVTFVEEQGTKGDQA
STVRFMGKR-------------
>A0A512HPX4
METPVEIDSHGVEISPALREMLNEHLGELETRCGRITSCRVVVTGPGQRHRTGGLYDVRI
HLALPNGEVAVDHLDHGDERYSDLHFAINDAFKRARRQLQDEAHK-LQGET--KYHEP-Q
PIGTVARIDHAGDFGFIAA-SYGREIYFHRNSVVAGSFDDLEPGTRVSFVEERGIKGDQA
STVKPLGKHALR----------
>L0NI75
MEIPVEIESHGVELPPSVRESLAEHVNELETRYGRILKCRVAVTGPGQKHRTGGLYDIRI
HLTLPEGQITVDRLDHGDERYSDLQFAINDAFKRARRQVQDEARK-MQGAT--KHHEP-Q
PTGTVQRIDHRGEFGFIAA-ADGREVYFHRNSVVGGKFEDLELGTRVTFAEEPGREGDQA
STVKPMGKHALR----------
>A0A2N3EHS8
METPLEIDFHGLDVSPAIREVLEERARELESRFGRITSCRVVISGPGRKHRSGGPYDVRV
HLCLPDGEVAVHRLDHGDKRHSDIRFAINDAFKRARRQIQDQARR-IQGEI--KHHEA-Q
PAGTIARIDPSGEFGFITT-ADGREVYFHRNSVLSGSLDRLKPGARVTFAEENGDKGPQA
STVRLSGKHSLR----------
>A0A0Q6Z4U2
MQTPVRTEFQEMAASPAVEAMIADHVKKLEQLYGRITACRIVVKGPGNRQKTGGQYDIHI
RLALPDGEVDIGRTPKEDERHSDLLFAINDAFKRAGRRLQDKARR-MAGMV--KSHEG-Q
PVGTVARLDPAGEFGFLRS-SDGDEIYFHRNSVLDGAFSELAVGSRVVFTDELGEKGVQA
TTVKLLEKHGLRA---------
>A0A975NCK8
MQTPVEVEFQDMVSSPAVQDMLAEHVKKLEQLFGRITACRIVVKGPGKRHKSGGLYEINI
RLALPDGEVDIGRTPKEDERHSDLPFAINDAFKRAGRQLQDSSRR-MEGMV--KSHEG-Q
PIGTVVRLDASGEFGFLRS-NDGEEIYFHRNSVLDGAFSELAIGSRVVFADEIGEKGPQA
TTVKLLGKHGLRV---------
>A0A975NRW1
MQTPVEVEFQDMVSSPAVQDMLAEHVKKLEQLFGRITACRIVVKGPGKRHKTGGLYEINI
RLALPDGEVDIGRTPKEDERHADLPFAINDAFKRAGRRLQDSARR-MEGMV--KSHEG-Q
SIGTVVRLDASGEFGFLRS-NDGEEIYFHRNSVLDGAFSELAIGSRVVFADEIGEKGPQA
TTVKLLGKHGLRV---------
>A0A975RWI0
MQTPVEVEFQDMVSSPAVQDMLAEHVKKLEQLFGRITACRIVVKGPGKRHKTGGLYEINI
RLALPDGEVDIGRTPKEDERHSDLPFAINDAFKRAGRRLQDSARR-MEGMV--KSHEG-Q
PIGTVVRLDASGEFGFLRS-NDGEEIYFHRNSVLDGAFSELAIGSRVVFANEIGEKGAQA
TTVKLLGKHGLRV---------
>A0A525IW83
METPVEIEFQDMAVNSATRELIAEHVRKLEQRYGRVPACRIVVKGPGSHHQTGGQYDVNI
RLALPDGDVNIGRTPKGDERHSDLSFAINDAFKRARRRLQDNARR-MEGMV--KSHEG-Q
AIGTVVRFDPAGNFGFLRS-TDGQEIYFHRNSVVDGKFAELAVGTRVMFADEIGEKGPQA
STVKLLGKHGLRV---------
>A0A346A115
MQTPVQIDFQGMEAKADIRGTIAKHLSLLEERYGRVTAGRVVLKAPGGHHRTGGLFEINI
RLSLPEGEVNVGRTASEDERQSDLSFAINDAFKRARRQLEDHSHR-LQGKV--KTHEA-P
PIATVKQLDASGEFGFIEA-SDGHEIYFHRNSVLNGGFDDLKVGARVTFAETMGDKGPQA
TTVKPMGKHALKV---------
>A0A363TT37
MQTPVQIDFQGFDARQDARSAIEEHVSELENRYGRITSCRVVLKGPGGHHRTGGLYEVNV
RLALPDGEVNVGRTAKADERHSDLAFAINDAFKRARRRLQDQVRK-IQGAV--KVHEA-Q
PIGSVLRLDSSGEFGFLAA-GDGHEVYFHRNSVLDGAYARLAPGTRVAFTEEMGEKGPQA
STVRLLGKHAMRS---------
>A0A7S8C886
METPVEIAYQGMSPGLTLQDFIEEHVGELETRFGRITACRVVLKGPGEHQRSGGLYEVNI
HLSLPDGEVNTSRTPKVDERHADVRFAISDAFRRARRQLQDHVRK-LQGKV--KTHEQ-S
PVATVARLAPSGDHGFLET-ADGREIYFHRNSLLNADMAALGPGTRVTFAEEMGEKGPQA
STVKLMGKHAMR----------
>A0A0Q7TEC6
METPVEIDFQGLEPDERVRSVIAAHVRQLEERFGRITAGRVVLKGPGGRHRTGGLFEVSI
RLALPDGEVNVDHTRQNDERYSDLPFAINDSFKRARRQLQDHVRK-MQGDV--KTSVG-A
PVGVVVELDPLGEFGFIET-PDGREIYFHRNSVLGGEFAKLAVNSHVSYAEEIGDKGPQA
STVKLLEKHSLKR---------
>A0A2S4LXD5
METQVEIDFQGMAAKPAVRETVLKQLQKLEDRFGRITAGRVVLKAPGGHHQTGGLFEINI
RLALPEGEVNIGHTRQDDERHADLAFAINDAFKRARRQLQEHAQQ-LQGEV--KQHGG-L
PIGTVVKLDPLGEFGFIET-ADGREIYFHRNSVLNQEFPLLSVKTRVTYAEEEGEKGPQA
STVRLLKKHGLKV---------
>A0A2V3U4E1
METPVEIDFQGMAANLQLRNAIDRHMLELEERYGRITAGRVVLKAPGAHHHKGGLFEINI
RLALPEGEVNVGHTRQDDERYADLDYAINDTFKRARRQLQDRVRR-LQGAV--KQHEG-I
PVGTVVALDPRGECGFIAT-ADGREIYFHRNSVLKEEFPRLAVNARVTYAEEEGEKGPQA
STVRLLKKHGLKV---------
>A0A1Q4BRA1
METPVEIDFQGMAPVEQIRRSIETHVAALEQRYGRITACRVAFKAPGGHHRK-GLYEVSL
RLALPNGEVNVARMASQDERYTDVNFAINDAFKRARRRLQDHVRR-MQGHI--KEHEA-Q
PIGKVIRINPEDGFGFLET-ADKREIYFHKNSVLDGGFARLSVGARVAFAEEQGEKGLQA
STVRLLGKHGMR----------
>A0A2T1HVI8
MQTPVEIDFQGMEPVDFVHEEVVEHVQKLEKRYGRITACRVAVKKPSGHHQTGGLYEINI
WLSLPEGEVAVVKTPQLDERHSHLIFALGDAFKRAERRLQDHVRK-LQRQV--KVHED-A
PVGTVTQLSPDAEFGFLTT-ADGREIYFHRNSVLHGQYPRLKVGSRVSFAEEMGDKGPQA
STVRPLGRHGMRL---------
>A0AAU7JF70
MQTPVEIDFQGMEPVDFVRDEAIEHVQKLEKRYGRITACRVAVKKPSGHHQTGGLYEINV
WLSLPEGEVAVVKTPQLDERHSHLIFALGDAFKRAERRLQDHVRK-LQRQV--KIHEE-A
PVGTVTQLSPDAEFGFLTT-ADGREIYFHRNSVLHGQYSRLKVGSRVSFAEEMGDKGPQA
SSVRPLGRHGMRL---------
>V4RH70
MQTLIDITFHEMDSSPAFEERILRHVVELEERFGRIISGRVVVTGPGERHRTGGLYDVRI
HLSLPEGEVHVDRLSHDDERYADVGYAINDTFKRARRQLQDEVRK-LHGDV--KRHEP-E
PHGRVLRIDPNGDFGFIET-SDGREIYFHRNSVLNDGFARLEPGAPVTFAEEMGEKGPQA
STVKPMGKRGMV----------
>A0A3N6NU36
MQTPAQIEFEHVMPSPKLQAAIDGHIAELEKRYGRATAGRIIVRGPGNRHKTGGQYQVSI
RLSLPEGEVNVGRTPKEDERYADLTFAVDDAFKRARRQLQDQVRV-MQGQT--KLHDG-E
PVGTVVRIDPSGEFGFLEG-TDGQEIYFNCNSVVEGR-ANIAVGSQVSFVEELGDKGPQA
STVRVLNKHGLRT---------
>A0A7S7PTR0
MQTPAQIEFEHVMPSPKLQAAIDEHIAELEKRYGRATAGRIIVRGPGDRHKTGGQYQVSI
RLSLPEGEVNVGRTPKEDERYADLTFAVDDAFKRARRQLQDQVRV-MHGQT--KLHEG-E
PVGTVVRIDPSGEFGFLEG-TDGQEIYFNCNSIVEGR-ANIAVGSRVSFVEELGEKGPQA
STVRVLNKHSLRT---------
>A0A7Z2Q261
MQTPAQIEFEGVPATPELQASIDQHIAELESRFGRLTAGRVVVRGPGDRHRTGGQYQVSI
RLALPDGEVNIARIPKQDERYADLTFAVDNAFKRARRRLQDQARL-MQGQT--KQHES-R
PIGTVIRIDPSGEFGFIES-ADSQEVYFNCNSVLDGA-SNIAPGTRVSYVEEIGEKGPQA
STVEILGKHRLRL---------
>A0A952A9V8
MQVPVEIDFQGIEPDASLRAGIARRVEEIETRFGRVTSCRVILKGPGGRHKTGGLYGVNI
QLVLPGGTVNIDRTPSADERHGKIDFAINDAFKRARRRLQDAARR-LQGQV--KASEG-P
PVATVVQL--QDDYGFLES-ADGREIYFHRNSVLNNSFNRLKAGTRVTFAEVAGDKGPQA
STVRILGKHGLRA---------
>A0A2Z3ICZ9
MHVPAQIDFQGFEPTEQQRTLIEQKMTGLEKFCDRLTAGRVVMKGPGRGHRTGGQYELNI
HLVLPDGEVAVEHTPPEDERFSDPAFAINDAFNRARRQLQDAMRH-MQGEI--KAHES-Q
PIGTVKWVQPEEGYGFLEA-GDGREIYFHRNSVIDDAFADLRPGVRVTFAEEMGDKGPQA
STVRLLGKHGLR----------
>A0A7W6N6N0
MQIPAQIDFQGFEPTEQQRALIDRKLSGLEEFFDRITACRFVMKAPRQHHRTSGQYEVNI
HLVLPDGEVAVERTPPEDERFADPEFAINDAFSRVRRRLQDEVRR-LRGDV--KAHEP-Q
PIATVRRVQPEEDYGFLET-GDGREIYFHRNSVLDDAFAQLKPGVRVTFVEEAGEKGAQA
STVRILGKHGLR----------
>B2IF06
MEVQAQIDFQGFHPTEQQRALIEQKIAGLEEFYDRITACRVVMKAPSHHHRTGGQYEVNI
HLVLPEGEVVVERTPPEDERFSDPMFAINDAFSRARRRLQDEVRH-IRGQV--KVHET-Q
PIGTVIRVRPEEDYGFLET--EGREIYFHRNSVLDEAFAHLEPGVRVTFVEEMGEKGPQA
STVKLLGKHGLR----------
>A0A838BSL6
MQIPAQVDFQGFEPTGRQRTLIEERMADLDKFFDRIMACHVVMKGPGQHQRTGGQYQVNI
HLVLPGGEATVDRTPPENERFSDASFAINDSFNRARRQLQDAIRH-MQGEV--KMHEP-Q
PIGTVRQMNTEEGYGVLES-PDGREIYFHRNSVLGDAFGQLKPGTRVNFSEESGDKGPQA
SSVRLLGKHGLR----------
>A0A2U2BX60
METPPEIAFIGMEPSDQLRDLVDEEVERLEEFFGRITSCRVSVKAPDGNKRTGGIYEPRI
FLALPDREVSSTRNP-KDERHADPALAIRDAFRAARRQLQDEARKL-RGDV--KHHEP-P
PSGVVRKLFSDDGYGFIES-TDGREFYFHRNSVLGDAFDGLEEGDLVTFAEEMGEKGPQA
STVRVQGGHGMRSRD-EPGE--
>A0A9W6IN45
METPLQIDFQGMDAEPKWQAVIVDRIAELETRFGRITAGRVVVRAPSGHHTTGGLYEVRI
HLDLPEGRVSVSRTPTPDERHGQLAFAINDAFKRARRQLQTKAQQ-MRPHA--GDREH-P
PIGTVIAIDGSGEFGFLEA-VDGRRIYFHANSLLGMDIDELVPGERVVFHEERGDEGPQA
STVKPLGKRAL----------R
>A0A437H1R1
MEVPVQIDLQGGEISDELRAHVRERVDALESVFNRIIAARVVIRPPSGRHRTGGQFGVNI
HLSLPGGRVDVDRSHDLDERHSHAMFAIDDAFKRVRRRLQDEVRR-MQGAV--KSHEE-A
PTAKVARIDPSGEYGFLED-ADGSEVYFHRNALANGRMDDIEVGARVSFVPSQGDKGPQA
SLVKPLDRHHLR---------I
>A0A7C4XQU2
M--PLQIVFEHVGHSDALEAAVRKEAQRLERFYKRITSARVVIARPQHRHHKGDTYSVRI
HIALPGGHIDVTRDPAMTGRHEDAHVTIRDAFDAAGRQLQDQVRKL-SGAV--KVHET-S
PYGVIATLFPERDHGFIAAA-D-REIYFHRNSVTGGRFDDLKVGQEVRFSEAA-DKGPQA
ASVRPIGKRHL----A------
>A0A6N6SY13
MQVPLQIVFEHIGHSDALEAAVRKEAQRLERFHDRITSARVVIARPQHRHHKGDTYSVRI
HLAVPGGHIDISRDPAATGRHEDAHVTIRDAFDAAGRQLQDQARK-IEGQV--KTHET-Q
PHGKIAKLVPERDHGFIAA-SDGREIYFHRNSVIEGTFDNLQVGQDVRFSEAAGDKGPQA
SSVRPVGKHHV-----------
>A0A7C2R7N2
MQSPLQIVFEHIGHSDALEAAVREEMARLERLYDRITSARVVVARPQHRHRKGDTYAVRI
HLSLPGGHVDITREPGATGRHEDAYVTIRDAFDAAGRQLQDEARK-LAGAV--KRHEP-P
PHGRVASLAPARDHGFIAA-ADGREVYFHRDSVLDGRLEDLEVGEEVRFSEATGDKGPQA
TSVRRVGKHHP-----------
>A0A6I0EP09
MQVPLQIVFEHIGHSDPIEARIRDEAKKLEEFYDRITSARVVVGRPQHRHEKGDTYQVRI
HLAVPGADIVISRDPAVTGVHEDAYVTIRDAFKAARRQLQDAARE-RQGQV--KVHQE-Q
PRGVIASLRPDEDYGFIRS-ADGREIYFHRNSVEGGAFDALSVGDDVRYSEEMGVKGPQA
TFVRPGRKHQP------S----
>A0A962FLC3
MQVPLQIAFENMDASEAVEQRIRDEVGKLEQFYERITAARVVIARPQRRHHKGDTFQIRI
HLTVPGADIAISRDPGDMGAHEEVYVTIRDAFGAARRQLQDLARK-RQGNV--KAHET-A
PHGRISAVHPERDHGFIST-ADGREVYFHRNSLTGATLETLEVGQEVRFSETVGDKGPQA
TMVRPVGKHHL-----------
>A0A101VLH5
MQVPAQITFHNLDHSDVIEKRIAEEVSKLEQFYDRIISCRVIVERPQKRHQKGDTYAVRI
FLEIPGGDIVVNRDAGLDHTHEDAYVAIRDAFGSARRQLQDLVRI-RQGEV--KHHEA-P
PTGRIATLVPAEDHGHISS-ADGRLIYFHRNSVEGDAFDKLEVGQEVRFAEAVGDKGPQA
TFVKLLS---------------
>A0A3A0ETV1
MQVPIEIAYQGMERSEALDQRIREEVDKLETFHPRLTSCRVVVTAPHRRHHQGNLYTIRV
HLEAPGGDVTVNRNPSAKHAHEDPYVAVRDAFMAARRQLQDRTRK-QQGKV--KSHEI-A
PHGKITRLFKEGGYGFIAA-ADGREIYFHRHAVADDEFSKLSPGDEVRFEEVEGDKGPQA
TIVRAVGKHHL------E----
>A0A951RQY5
MQVPVEIAYQGLERSEALDQRIREEVDKLETFHPRLTSCRVVVTAPHRRHHQGNLYTVRV
HLEAPGGDLTVNRNPSAKHAHEDPYVAVRDAFMAARRRLQDRSRK-QQGKV--KSHEI-A
PHGKITRLFKEGGYGFIAA-ADGREIYFHRHAVADDEFSKLSPGDEVRFEEVEGDKGPQA
TIVRAVGKHHL------E----
>A0A351T194
MEHPLEIVFEGMDPSDAVRTRIEKEADKLERFHQRITSCRVAITAPDKHKSKGGLFSVRI
HITLPGNEVNVRRNPDNNHAHEDAYVAIRDAFNAARRQLQDRDRK-LEGFV--KHHEG-Q
PHGAIARLFYFEGYGFIEG-EDGSDIFFDKHAVVDADFDKLEPGQKVRYVAVSGDKGPQA
STVHVIG---------------
>A0A972UMW2
MEVPLEVVFENMDSSDAIRARIENEMEKLAQFHDRITSCRVVIQAPKHHKKHGGLFETRI
HMTLPGSGINVQRNPGPDHAHEDAYVTIRDAFAAARRQLLDQGRK-MEGSV--KQHET-P
PHGKIARMFHYEGYGFIET-TDGSEVYFDKNSVVDASFDKLEIGQEVRFSEEMGIKGPQA
STVHVIGKHHP-----------
>A0A328AHU1
MQIPLQITFEGLEPSDALRARIEREAAKLEKFHDRITSCRVAVIGRSHRQRHGDLYAVRL
QITGPDVDVVVDRNPPADHAHEDAFVAVRDAFAAARRRLQDRRRK-AQGQV--KLHEE-P
PMGRVVQVYPVDGYGFLES-GDGREIYFHRNALLNGDFEKLAVGSHVRFHEREGEKGPQA
STVHLVRANGR---------A-
>B4RFH3
MQLPLQITFEGLEPSEALKRRIEREAEKLERFHDRITSCRVAVIGRAHRRRHGDLYAVRL
QITAPGEDVMIDRNPPQDHAHEDAFVAVRDAFAAARRRLQDRYRR-QRGDV--KVHEE-P
PQGRIARLFTDEGYGFLES-DDGREIYFHRNALVNGGFEHLAVGDRVRFAESEGVKGPQA
STVHLVKGAAQ---------A-
>A0A7Y1SLS7
M--DPHIVVTGIEAADRVRTRVNEEIAKLEKVYPEITACRVTVGRPQKRHKNGDLYTASV
HLTLSGREVNANRNPPKDHAHEDVFVTIRDTFQAARRQLKDHAQKL-RRER--KKPVG-P
PEATVGTLIAEENYGFLETE-D-REIYFHGNSVINDGFDKLSVGDRVVFAESL-DKGPQA
STVRPLH---------------
>A0A2S7KA83
METDPHITFEDMAPPDAVRARIEQEIQKLERFFGRITACRVAVGKPQKHHRHGDLFSVTV
HLTLPGGEIHADRNPPLDHAHEDIYVAIRDVFAAARRKLQDEARK-LRGDV--KHHDA-P
LEAVIATLVAEEDYGFLET-EDGREVYFHRNSVANDGFDKLQTGARVAFAEESGDKGPQA
TFVKPL----------------
>A0A953WM03
METEPHIVFEGLDPSEFLQSRIRSEIEKLERFFGRLTSARVVLSKPHKRRQHGDLYAISV
HLAMPDGEVHVTRNPPTDHAHEDAHVALRDAFAAARRKLQDEARK-MRGDV--KPHET-A
PEALVSAIVAEQDYGFLES-ADGREIYFHKNSVANGGFAKLAVGARVTYSETLGEKGPQA
TFVRPL----------------
>A0A537TKX8
MQIPLQISFENAEPSEAVRAAIGHEVERLEKYQHHITGCRVAVVAPSTKHRHGAVYRINI
WVTIPPHNIVVSHQPSDDRSHMHVEVAIKDAFAAARRQIETLAQR-ASGKV--KLHKV-E
AHGRVSKISAEEDYGFIAT-PDGREIYFHRNSVIDNAFDRLSVGSEVRFAEELGEKGAQA
STVHLIGKHHLSEQNH---RR-
>A0A3D9YXI8
MQVPLQISFRNCEPSEEIRAEIEKEAQRLEKFYDRITFCNVAVTAPNLHHRQGGLFKIDL
HIALPEHDVIVNKTHGNVHQHEHISVAIRDAFAAAQRQIEDAARR-MRGDV--KQDED-P
DRGRVTKLIAGEDYGFIET-SDGREIYFHRNSVLNDAFERLKVGAEVRFVEEAGEKGPQA
STVSLAA---------------
>A0A4P7F5R9
MQVPLDITFQNSEPSESIRSEIEKHAQRLEKFSDRITSCHVAVTVPATRHRHGDLFEINI
RIAMPQHDVFVTKTHRDAPEHEHVVVAIKDAFAAAQRQIEDAVRE-MRGQV--KLHKE-E
SYGRVTKFVAGEGYGFIQT-ADGGEVYFHRNSVLDNAFDHLTIGSEVRFVEEIGEKGPQA
STVRLVGKHHLA----------
>A0A6B8KD09
MQVPLDISFQNSEPSEEIRAEVERQAKRLEKFHGRITSCNVTVIAPQSRHQKGGIYKVDI
RIAMPSHDVFVTRSHEDVPEHEHYAVAIKDAFSAAQRQIEDTVRD-MRGDV--KSHEV-E
DHGRISKFFAGEDYGFIET-SDGREVYFHRNSVLDDAFDRLVVGSQVRFVEEIGEKGPQA
STVRAVGKHHLD----------
>A0A4U8Z6L0
MQAPIEIAFQNCDPSEAVRSEILRLAQRLEKFSSRITSCHVAIIREEKRSRHGGPFKVDI
RIAMPGHDVIVNRTHDDKPEREHVMVAVREAFGAAQRQVEDAQRD-LRGEV--KLHAV-E
DHGRVAKFLAGEDAGFIET-PDGREIYFHRNAVLDDAFDQLRVGSEIRFVEEEGDKGAQA
STVRLVGKHHPV----------
>A0A8B6MB68
MQAPIEIAFQNCDPSEAVRSEILRLAQRLEKFSSRITSCHVAIIREEKRSRHGGPFKVDI
RIAMPGHDVIVNRTHDDKPEREHVMVAVREAFGAAQRQVEDAQRD-LRGEV--KLHAV-E
DHGRVARFLAGEDAGFIET-PDGREIYFHRNAVLDDAFDQLRVGSEIRFVEEEGEKGAQA
STVRLVGKHHPV----------
>A0A918XSG2
MSTPIEIVFKNMDHSEFVEQRVHKEAEKLDRFFDRTGSIRVVIEAANKTHRKGDLYQVGI
HMKVPSGSLDVNRAKPQSHAHEDVYVAIRDAFAAARRLLQDHSRK-LGGHV--KTHEA-P
LHGRVIRLFPEQGYGFVDA-SDGREIYFHQNAVAGDAFNQLEQGSEVRIVEGEGEHGPQA
STIVPVGKHHI------E----
>A0A317JLJ5
MNFPLQIQFRDIEKSDFIFNDVWEHTEKLERFFDRITSCQVVVSAPHQRHHRGRIYHIQI
RLHLPGRDIVISTEPEKNHAHEDVYVAIRDAFDAARRQLEEGVDI-GRRDV--KANHT-S
THAKVARIFGEEGYGFIRT-PDQRELYFHENSVLD-GFAKLKVGDEVRFSEEMGEKGPQV
TSMTKVGKNGHSFT--------
>A0A971M766
MLIPLQITFHGTQTSVKVEEKIKKAAEKLERFYDGVISVRAAVSAIQHGQLSGDQYRVRL
DVSIPGKELVVNREPGDSTTHRDPLVAVRDAFKAMERMLCGYSEE-RRRNV--KHDAA-T
PHGRVIKLFTDEGYGFIET-PNGHETYFHKNSVLNNAFKKLKVGMEVRYVEEKGEKGPQA
STVEIVGREARHDERT---LL-
>A0A1V4WIV1
MLIPLQITFHGTRTSPSVEEKIRKATEKLEQFYDRIISVRAAVSAIQHGQLSGDQYRVRL
DVSIPGKELVVNREPGDSTTHRDPLVAVRDAFKAMERMLRSYSEE-RRGGV--KHDIA-S
PHGRVVRLFMDAGYGFIET-PDGHETYFHENSVLNEAFKRLKVGMEVRYVEEEGDKGPQA
STVEIVGAEARHDERT---LL-
>A0A1V5C9E5
MLIPLQITFHGTRTSPSVEEKIRKATEKLEQFYDRIISVRAAVSAIQHGQLSGDQYRVRL
DVSIPGKELVVNREPGDSTTHRDPLVAVRDAFKAMERMLRSYSEE-QRGDV--KHDIA-S
PHGRVVRLFMDAGYGFIET-PDGHETYFHENSVLNDAFKRLKVGMEVRYVEEEGDKGPQA
STVEIVGAEARHDERT---LL-
>A0A1V5C2Q0
MLIPLQITFHGIRTSPSVEEKVRKATEKLERFYDGIISVRVAVSVIQHGQLSGDQYRVRL
DVSIPGKELVVNREPGDSTTHRDLFVAVRDAFKAMERMLRSYSEE-RRGGV--KHDIA-S
PHGRIVRLFMDAGYGFIET-PDGHETYFHENSVLNDAFKRLKIGMEVRYVEEEGDKGPQA
STVEIVGAEARHDERT---LL-
>A0A1V5DKM2
MLIPLQITFHGTRASASVEEKIRKATQKLERFHDGIISVRTAVSVVQRGQLSGDQYRVRL
DVSIPGKELVVNREPGDSTTHRDPLVAVRDAFTAMERMLRGYAEE-RRRDV--KHDIA-T
PHGRVVKLFRDGGYGFIET-PDGHETYFHENSVLNDAFKRLKVGMEVRYVEEEGEKGPQA
STVEIVGTEARHDERT---LL-
>A0A5J6Q7L9
M--PLEITFRNAKRSDSVEEVVRERVDKLKRYFDHIISCRVTLDVPNRTPSYDVNHLVNI
EISVPGEELVVSREPNEHDNFNDIYITIRDAFDAAEQQLRGYVGRL-QETP--RVDED-T
PYAVVNKMFSDKGYGFLMTP-D-REIYFHENSVAHPGFDKLNKGDTVRFVEAQ-DEGPQA
SMVKGLGRDTANIYPSPPEL--
>A0A7C6XA77
MQIPLEITFRNAKRSDPVEAVVRERVDKLKRYFDHIIACRVTLDVPNRTPGYDVNHLVNI
EISVPGEELVVSREPNEHDNFNDIYVTIRDAFDAAEQQLRGYVGR-LQVTR--MDLEE-T
PYAVVNKVFDEKGYGFLMT-PDGREIYFHENSVVHPGFDKLTKGDTVRFVEAQGDEGPQA
SMVKGLGRDTANIYPSPPEL--
>A0A970RBE7
MQIPLEITFRNAERSDPVEAVVRERVDKLNRYFEHIVGCRVTLEVPNRTPGYDVNHRVNI
EISVPGEDLVVSREPNEHDNFNDIYVTIRDAFDAAERQLKAYAGR-LQETR--VVLEE-T
PYAVVNKMFSDKGYGFLMT-PDGREIYFHENSVSPPGFDKLNNGDTVRFVEARGDDGPQA
SLVKGLGRDTANVYPSPPEL--
>A0A838IJK8
L-----------------------------------------------------QYRVRI
DMSVPGEELVVSRDPGSSQAHNDLYIAIRDAFNAAERQLRSYSGKL-REPR--KHHEI-E
PHAVVLRMFPHEGYGFLMTP-D-REVYFHENSVLNNGFGELNAGDEVRFSEVL-DDGPQA
STVDAVGRHGKHIFP-------
>A0A3D8MSX5
MRVPLEIAFKQVEASASLERLVRERVDRLPRYFQRIIACRVAVEAASRNNQEVTGYRVRV
EVSVPGQELVATTTPRFRAVVQDPYQAVRDAFVAMERRLKSYAGR-LRAER--KPRAN-A
PHAVITHLNSEEGFGFLRT-IGGREIYFHKNAVLNGGFARLELGDEVRFSEVDGEEGPQA
STVEVIGRHGRHIMGI---R-A
>A0A5C6X4W5
MRVPLEIAFKQVEATASLERLVRERVDRLPRYFQRIIACRVAVEAASRNNQEVTGYRVRV
EVSVPGTELVATTTPRVRAVVQDPYQAVRDAFVAMERRLKSYAGR-LRAER--KPRAN-A
PHAVITQINTEEGFGFLRT-IGGREIYFHKNAVLNGGFARLEPGDEVRFSEVDGEEGPQA
STVEVIGRHGRHIMGI---R-A
>A0A5C6XLP7
MRVPLEIAFKQVEASASLERLVRERVDRLPRYFQRIIACRVAVEAASRNNQEVTGYRVRV
EVSVPGNDLVATATPRQRAVVHDPYQAVRDAFVAMERRLKSYAGR-LRTER--KPRAN-A
PHAVITHLDTEEGFGFLRT-IGGREIYFHKNAVLNGGFARLELGDEVRFSEVDGEEGPQA
STVEVIGRHGRHIMGI---R-A
>A0A328C1L7
MRVPVEIAFKHVEVSASLEQLVRERVERLPRYFPRIIACRVAVEAASRNNQEVTGYRVRV
EVSVPGNELVATSSPRVSAIVQDPYQAVRDAFVAVERRLKTYAGK-LRAER--KPRAT-A
PHAVITQLNAEEGFGFLRT-IGGREIYFHQNAVVNNGFEHLNIGDEVRFREVEGEEGPQA
STVEVVGRHGRHVMGL---R-V
>A0A2Z4FG22
M--PLELSFTNLTPSEPLKERVYARVARLERFFQGIIACRVFIEISNKSPHNIQDYSVRI
ALTVPGQEIAVSANPRPERGHRDAYVAIRDAFDTAERRLKDYSARL-REAR--KTPTE-E
PVAVVTRLFPERGYGFLEDP-G-REIYFHQNAVINQGFDKLNIGAGVQFDEGS-LDGPQA
TRVRTI----------------
>A0A4Y6PTD7
MKIPLELAFHNIDSSPAIEQRVRERVDRLERYFKDITSCRVSIEAPHKSQYNTHHYEVHI
DITVPGNEIVVSHDPPELNDHDDVYVAIRDAFNTAERRLKTYAGK-LRRKV--EGRTE-P
PRGVIAKLFPEDGYGFLES-PDGREIYFHQNAVVNQDFEELEIGVNVMFAEEMGDKGPQA
STVRVV----------------
>A0A9D8P7Q9
M---SQVDFHGLDPSPAVSYRIERGISHLEKLFPRIIDARVVVEKSHRHQRKGMPYRVRI
ELNVPGERLVVGREP-LDPAHAD-YVAIRDAFAAMERILQDYSRKM-RGKV--KAHAS-P
AVGEIARLFPYEGYGFLLTD-DQREVYFDANAVLNGNFDHLEVGVRVKFCEELGEKGPQA
STVYA-----------------
>A0A1M3MXG9
MAVPVQITFRDIPPSAAVTAHVGRRAEKLETFFDRMSKCHVVVEEPHRHRRQGKKYKVEI
DMVVPGRELVISKNPED--TKDDLHATIDMAFDDAERVLEDYVRQ-LRPDL--KTHLT-P
PRGVISKVFHDRGYGFIAVEAEGQEVYFHRNSVIGEKFERLNVGVKVRFAEEDGDKGPQA
STVYVVGTS-------------
>A0A9E3U2A7
MPVPVQLTFRDISPSAAVSAHVAKRAAKLETFFDRIIRCHVVVEQPHRHQKHGQRYHVRV
DVSVPGHLLVVSKNP--EAAKEDLHAAVDDAFGDAERLVEDYARQ-LRPWD--RNHAK-P
PWATVAKLFPERGYGFLVD-DEGREIYFHENSVIGARFDKLSVGAKVRFAEEDGDKGPQA
SSVHVVAS--------------
>A0A952RMU4
MDTPVQITFRDMESSPAVTSYVERRATKLEKLFDRLVDCHVVVEEPHRRSRQGKKFHVRI
SMHVPGKELVVSRNV--DDAKEDLHAAIDDAFGDAERVLEEHARL-LQPDL--KTHER-P
TRGVVARLFRDEGYGFITAEGDAHDVYFHRNSVLGARFEHLEVGAKVRFAEEDGEKGPQA
STVHAT----------------
>A0A0K1QAL0
---------------------MQRRAAKLDTFFDRIVSCHVVVAAPHRHHKQGRRYQVSI
DMLVPGKELAVTHNL--DDDKEDLHATVDNAFTDAERVLEEHCRK-LKGP---KTHQK-P
PHGVVTKLFSDRGYGFIED--GGREIYFHRNSVLNGKFDKLSVGAKVRYAEEDGDKGPQA
STVHVVET--------------
>A0A931XV27
MKLPLQITFRDLDSSQALTDAVRRRAERLDAVCDRLISCRVAIEAPNRHTHGPSQYHVRV
DVKAPGVELVSSHTPP--DVKPDLYVLIDQAFDDMERQVEDWIRM-ARWDV--KRHGR-A
PHARVAKIFRARGYGFLEA-PDGREIYFHRNSVLKNRFDQLEVGMEVRFAEEDGDKGPQA
STVDIVGKPRRAPTMA-D-SFI
>A0A931V4Y6
MN--LQVTFREIAPSAALDGYVRQRVEKLTSFHERLIGCHVVVEAAHRHHHKGKRYHVRI
DLTVPGGEIVVRRDPPENVKHEDVHACIDDAFDDAQRRLEDWVRR-QRGDV--KTHAR-A
LHGRVKRIFPQQGYGFLET-ESGEDVYFHRNAVLDGAFDRLALGDWVRFADEPGDEGPQA
TFVELTRHARHSAPGTL-HR--
>A0A1G0NK79
MQLPLQITARGVAVTPAIEADLWMAVHKLDSLYHRIMSCRVLLETVNRYGTGEIRYNVRI
DLTLPGGELVVTRHP-----HEDLWTAVQRAFAAAQRRLQDHARR-RRGEV--KRHRR-A
RRARVTHLFPYEGYGFLEA-SDGREIYFHRNSVPRGGFGRLEVGRVVRYAEEEGQKGPQA
SRVALVRRGR---------R--
>A0A7Y2JPH1
MELPIQIATRNITLAFSEEEAIRREAMKLENFADRITSCRVMVEMPHRRGNEGVQYLVRI
DLTLPGREVVVKRQP-----QEQLRTALQDAFDVAKRQIQDYVRR-RRGFV--KTHLL-E
DRARVLTLFPWEGYGFLED-HHGREIYFHKNSVLNGAFDRLTEGAEVRFVEVEGDEGPQA
STVTLVR---------------
>A0A6N7FF84
M--NLQVTYRDFPAPVSADERIGERVERLERIFPRIVTCRVVVEHVESRRKRGKLYQFRL
DLSVPGSELVVNQTQNDKHAHEDFYVAMRDAFDALERQVKKHTARS-RGEV--KVHET-P
PHGVVSRMFP--DYGFITAP-D-LDIYFHANSLAEGSFDRLNVGDEVRFVEGE-EKGPQA
STVHPVGKHHP-----------
>A0A7C9GGS2
MTVNLQVTYRDFPAPVSAEERIGERVERLERIFPRIVTCRVVVEHLESRHKKGKLYQFRL
DLSVPGSELVVNQTQNDNHAHEDFYVAMRDAFDALERQIKKHAAK-SRGDV--KAHET-P
PHGVIARMFPD--YGFITA-PDGLDIYFHANSLAEGSFGKLNVGDEVRFVEGEGEKGPQA
STVHPVGKHHP-----------
>A0A437QVP2
MAINLEITYRDFPEPILAEERIGERIEKLERLFPRLQSLRVVSEQIQHSKHKGKLYQVRL
DAVMPGGEITIDKSHADKDSHADFFVALRDSFNALESRLHTFVDK-KNLDV--KHHET-P
PHGVVKSVFPD--HGFIRD-SEGLEIYFHANSVVDGKFDDVAVGTEVRYTDNESAKGPQA
TSVHLIGKHHL-----------
>A0A928XQI1
MREPLQITFRGLDRSDAIEERIRAKATDIGRLHDRIMSCHVTVEAPHNHHYKGKQYSVRL
DMHLPDKEIVVHKQ-----AHEDVYVAIRDTFDAATRQLEDHARR-RRGEV--KRHEL-P
GHGTIARLFRDDGYGFVQL-PDGADVYFHQNSVPGGGFSALAPGDEVRVVDAESPKGPQA
SAVIPVGKHHLVDRPAN-----
>A0AAP4Y6C7
METVPEISFRNLESTPALRAQIDEEIGRLERFFDGITSCHVMVEVPNPRRREGNLYHVRI
EVRVPGTEVVVSREPPA-QKREELRVAVTEAFDAMVRQLEDYVRK-LRGQV--KSREE-L
PRGRVARLFTYEGYGFIET-PEGEEYYFHRNSVLSGAFDDLEIGTPVRFAVEEGVEGPQA
STVHVLGGPAVPAGEAS-----
>A0A501PFI5
MEQPIQIVFDSLDASPAMEQQIKEKSTKLERFFRHMTDAKVIVSKNHKHHVKGNEFHVTI
EVNVPGKKLVVSKAP-THERHEELLPTLNDAFNAMARQLEEYARKL-RGEI--KHHEM-P
PQGRISKLLPEEGYGFISM-TDGREIYFHRNSVIGEGFDALTEGCAVRVVSEESDQGPQA
STVEATGELKFVDEPEQSG---
>A0A973A7S1
MHTPLQITFRHMDPSDAVDARIREYADKLDRYHDNVISCRVVFDAPHQHQSKGNLYHISV
DVKVPGHDIVVARDS-QRQSRED-YVAIRDAFEAVFKQLKNAAQVS-RNDV--KHHDA-P
STGMIHSMPWEQDFGLIKTV-DGRDLYFHRNSVLNREFESLKEGQSVRFHEEQGDQGPKA
STVIVTE---------------
>A0A3N5H124
MQVPLQITHLHAAPSERLDTLIRERAAELEQFYPRLTGCHVRIEHPGQHHRRGAHFRVRI
EVSVPGKTLVVSRDPAAHLPNEDVYLATTEAFHEMRRQLQDYARL-QRGDV--KTRIR-P
PHARVARLHPEEDFGFLET-ADGREIYFHRASVLGPGFDSLTVGSEVRFSEESGEKGPQA
SSVELVGQPPAPGVEL--S---
>A0A3S3L8L0
MQIEPQIRFRGMEPSASIEEVVRERIGRLTRFHDRITSCAVLVEAPHRHGHKGRIYRVQV
DVTVPGLEIVTGREHEEKRAHEDVYVAIRDSFNAAQRQLEDHVRK-SSGRV--KFHPE-T
LRGTIARLVPEEGYGFIAA-QDGREFFFRRESVASKQWSALTKGVEVRFSEHAGAQGPHV
SAVTIV--------------S-
>A0A442HB64
MQIEPQIRFRGMEPSASIEEVVRERIGRLTRFHDRITSCAVLVEAPHRHGHKGRIYRVQV
DVTVPGLEIVTGREHEENRAHEDVYVAIRDSFNAAQRQLEDHVRK-SSGRV--KFHPE-T
LRGTIARLVPEEGYGFIAA-QDGREFFFRRESVASKQWSALTKGVEVRFSEHAGAQGPHA
SAVTIV--------------S-
>A0A439PKN9
MQIEPQIRFRGMEPSASIEEVVRERIGRLTRFHDRITSCAVLVEAPHRHGHKGRIYRVQV
DVTVPGLEIVTGREHEENRAHEDVYVAIRDSFNAAQRQLEDHVRK-SSGRV--KSHPE-T
LRGTIARLVPEEGYGFIVA-QDGREFFFRRESMASKQWSALTKGVEVRFSERAGAQGPHA
SAVTIA--------------S-
>A0A442EM98
MQIEPQIRFRGMEPSASIEEVVRERIGRLTRFHDRITSCAVLVEAPHRHGHKGRIYRVQV
DVTVPGLEIVTGREHEENRAHEDVYVAIRDSFNAAQRQLEDHVRK-NSGRV--KSHPE-T
LRGTIARLVPEEGYGFIAA-QDGREFFFRRESMTSKQWSALTKGVEVRFSERAGAQGPHA
SAVTIA--------------S-
>A0A531D885
MQIEPQIRFRGMEPSASIEEVVRERIGRLTRFHDRITSCAVLVEAPHRHGHKGRIYRVQV
DVTVPGLEIVTGREHEENRAHEDVYVAIRDSFNAAQRQLEDHVRK-NSGRV--KSHPE-T
LRGTIARLVPEEGYGFIAA-QDGREFFFRRESMTSKQWSALTKGVEVRFSERAGAHGPHA
SAVTIA--------------L-
>A0A442FUQ6
MQIEPQIRFRGMEPSASIEEVVRERIGRLTRFHDRITSCAVLVEAPHRHGHKGRIYRVQV
DVTVPGLEIVTGREHEENRAHEDVYVAIRDSFNAAQRQLEDHVRK-SSGRI--KSHPE-T
LRGTIVRLVSEEGYGFIAA-QDGREFFFRRESMTSKQWSALTKGVEVRFSERAGAQGPHA
SAVTIA--------------S-
>A0A442G4M3
MQIEPQIRFRGMEPSASIEEVVRERIGRLTRFHDRITSCAVLVEAPHRHGHKGRIYRVQV
DVTVPGLEIVTGREHEENRAHEDVYVAIRDSFNAAQRQLEDHVRK-SSGRV--KSHPE-T
LRGTIARLVPEEGYGFIAA-QDGREFFFRRESVASKQWSALTEGVEVRFSERAGAQGPHA
SAVTIA--------------S-
>A0A442HM06
MQIEPQIRFRGMEPSASIEETVRERIGRLARFHDRITSCAVLVEAPHRHGHKGRIYRVQV
DVTVPGLEIVTGREHEENRAHEDVYVAIRDSFNAAQRQLEDHVRK-SSGRV--KSHPE-T
LRGTIARLVPEEGYGFIAA-QDGREFFFRRESVASKQWSALTEGVEVRFSERAGAQGPHA
SAVTIA--------------S-
>A0A527QXP5
MQIEPQIRFRGMEPSASIEETVRERIGRLARFHDRITSCAVLVEAPHRHGHKGRIYRVQV
DVTVPGLEIVTGREHKENRAHEDVYVAIRDSFNAAQRQLEDHVRK-SSGRV--KSHPE-T
LRGTIARLVPEEGYGFIAA-QDGREFFFRRESVASKQWSALTEGVEVRFSERAGAQGPHA
SAVTIA--------------S-
>A0A432V1Q5
MQSEPQISFRGMEPSPSVEEVVRERIARLGRFHDRITSCAVVIEAPHRHGRQGKLYRVLV
DIAVPSAAIVTGMSRQENHAHEDIYVAIRDSFDAAQRKLEDFVRK-NSGRV--KAHPE-V
LHGKIARLMPGEGYGFILA-QDGREFFFRRENMTSKEWSALSEGKEVRFSEHDGARGPYA
SAVTVA----------------
>A0A942E321
MQIEPQIRFRGMEPSPSVEEVVRERIERLTRFHDRITSCSVVIEAPHRHGRKGRLYQVLV
DVTVPGKEIVTGKGEDRNRAHEDVYVTIRDSFDAAQRQLEDLVRK-KSGRV--KPHPQ-V
LRGRITRLMPTEGYGFIQA-QDGREFFFRRESMATTGWAGLAEGSEVRFSEHEGDKGPHA
SSVEPM----------------
>A0A9D8L1U8
MQVEPQIRFHGMEPSPSVEEVVRERIEHLARFHDRITSCEVVIDAPHRHSHQGRIYRVRI
AMAVPGGEIVAGREHRGDHAHEDVYVAIRDSFNAAERQLEDVVRK-KSGRV--KPHPE-I
LRGKVARLMPEEGYGFIET-EDGRELFFRRESVVSKEWSALAEGSEVRFREREGEKGPHA
SAVTGA----------------
>A0A0Q6NL90
MKITPQIRFRGMEPSPSVEEVIHERIGRLARFDDRITSCNVVVEAPHRHGHRGKIYHVRV
DITVPGREIVAGRESEENHAHEDVYVAIRDSFNAAQRQLEDVARK-MSGRV--KPHPE-T
HHGTVVRLVPEEGFGFISG-PDGREFFFRRESMASSQWETLAVGNEVRFAEHEGEKGPYA
SAVMPA----------------
>A0A1G5V000
MEITPQIRFRGMEPSPSVEEVIRERIGRLARFDDRITSCNVVVEAPHRHGHKGKIYHVRV
DITVPGREIVAGHGSEENHAHEDVYVAIRDSFNAAQRQLEDVTRK-MSGRV--KPHPE-T
HHGTVVRLVPEEGFGFISG-PDGREFFFRRESMASSHWGTLTEGTQVRFTENEGEKGPYA
SAVMPD----------------
>A0A562N821
MEITPQIRFRGMEPSPSVEEVIRERIGRLARFDDRITSCNVVVEAPHRHGRNGKIYHVRV
DITVPGREIVAGGGPEENHAHEDVYVAIRDGFNAAQRQLEDVARK-MSGRV--KPHPE-K
HHGTVVRLVPEEGFGFISG-PDGREFFFRRESMASSQWEALAEGTQVRFAENEGDKGPYA
SAVTPA----------------
>A0A178XM15
MEIIPQIRFRGMEPSASVEAAVRERIARLERFHKRITSCNVIVEAPHRHGRKGSIYHVRV
DITVPGREIVVGREREENHAHEDVLVAIRDSFNAAQRRLEDAVRE-MSGRV--KPHPE-T
LHGEVARLVPEEGFGFITT-ADGREFFFRREGMGSDQWKQLKVGTEVRFAEHEGEKGPYA
SGVSIA----------------
>A0A4Q2S6D5
MEVTPRVTFRGMDHSEAVEAAVHERIERLSRFHDHITSCSVVIEAPHKHSQKGKIYHVRV
NINVPGREIVVGREAEENHAHEDVLVAIRDSFDAAQRQLEDVVRK-MSSRV--KAHPV-A
MRGTVARVVPEEGFGFILG-ADGREYFFRRESVTTENWAALGEGTKVRFAEHDGEKGPYA
SAVTPD----------------
>A0A6I7HHR8
MEVTPRVTFRGMDHSEAVEAAVHERIERLSRFHDHITSCSVVIEAPHKHSQKGKIYHVRV
NINVPGREIVVGREAEENHAHEDVLVAIRDSFDAAQRQLEDVVRK-MSSRV--KAHPA-A
LKGSITRLVPEEGFGFILG-ADGREYFFRRESMTTENWGALSEGTKVRFAEHDGEKGPYA
SAVTPD----------------
>A0A7X3S708
MKTEPQITYKGLDSSPTVENAIRKRIDRLDQIHNRITSCRVTIELPHRHGRKGKIFHVHV
DITVPGAEIVAGREHENNHAHEDVLVAVRDSFNAAQRQLEDVVRK-MSGLV--KPEPV-K
LHGIVARLVPEEGFGFIQT-VDGREFFFRRDSMASDHWNELQPGTEVRFTEHTGDKGPFA
SAVSPV----------------
>A0A839AI62
MQVAPQITFRGLDSTPRIEEALRKRLERLERFHGRITSCHVVVEAPHQRSHKGQIYHVHI
DIKVPGGDIFVGREPEENRAHEDVLIAIRDSFNAAERRLEDTSRR-KNGLV--KPVPV-K
LQGKVVRLVADEGFGFIGA-ADGREFFFRRESLVSDLWSGIGVGTQVRFTEHTGEKGPYA
SAVAPA----------------
>A0A2S3UP21
MQVEPQVTFRGVEPSPHVEAKIRERIEKLEEFHGRITACQVTVEVPHRHGQKGEIYKISI
DIQVPGRDIVVNREPGKNHAHEDILVAVRDAFDAAQRQHEDHVRK-TGGHV--KSHPG-K
AKGKVTDLFRDEAYGFIEE-ASGQRFFFRADSVTGDDWPRIEIGSTVHFTEMEGEEGPHA
VAVTIM----------------
>A0A346R4J9
MQVDPQITYRNMEPSAHVEERIHERIAKLEEFHGRITSCRVTVEAPHQRGQKGEIYKISI
DVEVPGGHVVVNREPGKNHAHEDVLVAIRDAFNAAQRQLEDHVRK-TGGHV--KDHPP-K
THGKVTDKFVDEAYGFIDA-ADGRRFFFRADSVNGQGWNDMEIGSQVHFTEMDGEMGLHA
VSVTVI----------------
>A0A9X3UJB3
MQVTPKIVFHGMDPSPAVEAKIMERIEKLEEFHSRIVSCRVTVSAPHRHSRKGKIFEVRI
DISVPGREIIVNREPGRDHAHEDVYIALRDAFNAAMRQLEDHSDK-RGGRI--KEHAP-K
GHGTIARLFSDEGYGFVTT-PDGRELFFQRDNVTGDGWRGLDVGSEVRFTEMEGEGGPHA
TAVTAV----------------
>A0A4R5VC58
METTPQITFRGLEARPEITEMIEEKIAKLEEVSNRITSARVTVELRSGKGHKGHLYQVAV
ELEVPAGTVIVNHKPGDLGAHEDLRVAVRDSFNAARRQLREHMAR-LEQQV--RSYPE-R
RHGTVVRLFPDEGYGFIEN-AERDEVFFDRDSVNNNGWTALDIYSEVAFTQQDGDKGLFA
ANVTLVSRPG----------G-
>A0A101CYT5
MQNEPQITFHGLDSSPALTTLVKEKIAKLEQFYGRATSCLVRIEKDTRKGQQGHLFRVSI
TLELPIGTVVVSGKPGDIDAHEDVRVALRDSFDAARGQLEDLARK-SGRHV--KRHPE-R
VHGEIVRLFPDEGYGFIRL-SNDEEAFFHRDSVTGAGWDTLDLGSSVTFTLMDGDKGYYA
ANVTVRS---------------
>A0A1H5WUE6
MQVEPRVVFQGFDPRPEIEELVRDKIAKLEQFYDRITSCSVAVEKDTRKGHQGHQYKVTI
HVDTPIGEVAVSGKPGDVNAHEDPRVAIRDSFDAARRQIEDLVRK-AGGHV--KRHPE-R
VHGTVARLFPDEGYGFIRM-ENGEEAYFHRDSMEGNGWDRIDLDARVTFTAMDGDKGLYA
ANVTVRD---------------
>A0A2E3UHV5
METDPQITFHGLDASPALTALIEERIAKLEQFYDRITSCRVTVELPHRQGRKGHLYEVAI
EMEVPGGMVSVNRTPGNIYAHEDARVAIRDSFDAARRQLEDHVRK-TGGHV--KSHPE-K
RHGRVVRLFPDEGYGFIRT-EGGDEVYFQRDSVVRDDWEKLDLESDLQFSLMDGEKGPFA
VNVSLRF---------------
>A0A840CJ87
METDPQITFHGLDASPALTALIGERIAKLEQFYDRITSCRVTVELPHRQGRKGHLYEVAI
EMEVPGGMVSVNRTPGNIYAHEDARVAIRDSFDAARRQLEDHVRK-TGGHV--KSHPE-K
RHGKVVRLFPDEGYGFIRT-EGGDEVYFQRDSVVRDDWEKLDLESDLQFSLMDGEKGPFA
VNVSLRF---------------
>A0A2R8B4Y0
METEPQIIFHGMDASPAVTSEIRGKIGKLEQVFQRITSCRVIVEKRTARGHKGHLYQVAV
EAEVPGGVIVVNKKPGDLAAHEDLHVAIRDSFNAARRQLDDYVRK-MKGQV--KSHPE-K
HHGQVVRLFTVEGYGFIRS-SGGLEVYFQRDSVIGSDWERLDLGTDLEFSLMDGEKGPFA
VNVSLRS---------------
>A0A6N6SD99
MQTEPQIVFHGMDASPAVTGEIHARIGKLEQVFDRITSLRVVVEKRMARGHKGHLYQVAV
DAEVPGGMIVVNRKPGDLGAHEDLHDAIRDAFDAARRQLEDHVRK-TKGHV--KTHPE-R
HHGRVTQVFADAGYGFART-AGGIEAYFQRDSLTGADWDKVAVGDEVEFSLMEGDKGPFA
VNVTRRA---------------
>A0A963XT16
MQTEPQIVFHGMDASPTITGEIRGRIGKLERVFDRITSLRVVVEKRSARGHKGHLYQVAV
DAEVPGGVIVVNRKPGDLGAHEDLHVAIRDAFDAARRQLDDYVRK-MKGQV--KSHPE-R
HHGRVAQVFADDGYGFIRT-AGGIEAYFQRDSLTGNDWDKIAVGDEIEFSLMEGEKGSFA
VNVTLRG---------------
>A0AAE4B4G5
METTPQITFHGVDASPNLTSIINEKIAKLDQTYDRITSCRVTVERRTSKGHKGKLYKVAV
ELEVPGGAIIVNRKPGDLNAHEDPRVAIRDSFDAALRQLRDHQRK-VGGHV--KSHPD-R
LRGTVVRVFADEGYGFAKM-TDGREVFFDRASVTGEGWEQLDLNCEITFSLMQGEKGLYA
ANVTLSG---------------
>A0A7Y2BPH7
MQIEPSISFQNLARSDAIEQAIMERIDELEQFHPRLIGCRVVVDAPHRGKHRGRIYEVRI
DLSVPGKDIAVTREA-TDHAHED-YVAIRDSFDAARRQLEDQIRKT-SGHS--KRHPE-S
QHGKIVRIFDQDGYGFIETA-DGHEVYFDRDSMTKPSWPKVQVGSQVRFKELDGDKGPYG
IQVTLLSAAN-----------N
>A0A964T3B9
MQVEPVITFHGMAPSANAEEKIIAHIGHLEATHGRIVSCRVTVEAPHHHGRQGAIYQVSI
DIRAPAGEVTASNAHEMDHAHEDLLVAIRDAFDAAERRLEDLVRR-RDPRT--KVHPT-I
GHGAIARIVAADGYGFIAT-PDGREFYFDRGGMSADAWDELKPGTPVRFDERDGERGPYA
TAVRPL----------------
>A0A965QVU9
MQTAPQVSFDDIPVDDAVRDAALDHIEQLEQLSDRITGCHVVIAQPHRHHREGRLYSIRI
DLVVPGAEIVVNRDH-LDHAHEDVYVALRDSFLAARRRLEDHVRRM-RGVQ--KMHAV-R
SRGRISKLFPLHGYGFIET-ADGREVYFHRHAISDHDFQLADVGTPVFFSEEEGDDGPQA
AAVHIVRPHGAAARYAHPGEEA
>A0A3L7S7T2
MQTTPQVSFDDLPIDDAVRDSALDHIEQLERLSDRITGCHVVIAQPHRHHREGRLYSIRI
DLVVPGAEIVVNRDHHLDHAHEDVYVALRDSFLAARRRLEDHVRR-LRGTE--KAHAA-R
SRGRISKLFPLHGYGFIET-PDGREVYFHRHAISDHDFRLADVGAPVFFCEEDGDEGPQA
SAVHLVRPHGAATRYAHPREES
>A0A972X5K9
MQTEPHISFDDIPIAEAVRDAVLEHIAQLEHLSDRITGCHVVIAQPHRHHREGRLYCVRV
VVRVPGSEIVVNRDHHLDHAHEDVFVAIRDSFAAARRRVEDHSRR-LRGVK--KSHAA-R
AQGRVSQLFPLQDYGFIET-ANGREIYFHRHSISDNDFHIIDIGSPVFYSEEEGDQGPQA
AFVQLVHRRQPLSR--------
>A0A916H0G7
MQVPINIAFQGVPVSEAVQRAVWRHGAELERFYDRMTGCHVVIAAPHRRQHKGALYSVRL
DIAVPGEVIVVNKDH-LAHAHENVYIALCDAFHTARRVLEDYVRRA-RGQV--KAHAS-A
PSGRVARLFPEQGYGFIET-DLGTEVYFNRRALQRARFGDLRLGDRVHFVENTGEHGPTA
AFVRVVHSRAKEGVHEA-----
>A0A1I3IYK3
M---TVIAWRNLDASPAVQALIDRRIAALERISDRIVGCELTLEAAQHRRRHGNEVKVRL
TLRMPGPDLTFEREV-HGDLQED-ILAVDQAFGAAETRLKKRRQVM-G-EV--KDHPS-V
HHGEVMVLARELDHGFIRSD-DGREVYFEREDLSPQDWERLTEGARLRFRIRDHDAGPYA
AAVTIV--------------D-
>A0A1G8QSP0
MQTAPIISYHNLDSSPAIEALVKRRVEMLENLEDRMTACEVTIEAPQKRKRHGRVFKVRL
YVHLPGPDLTVSREVGQGCAQDDVTLAVNRAFSAAEVQLKRHKKT-MR-EV--KHHQP-I
RHGEVTLLERELGYGYLHA-DDGKEVYFQRDALSSEDWSRLEKGSQIRFRAFEGEKGPFA
AAVTLVD---------------
>A0A238W6T4
MQTAPIISYSNIDPSPDVADLVNRRIAVLERISDDLTGCDVTLDAPQKRKLHGRVIRVHL
NVHVPGPDFSVSREVAQGSARDDLILAVNRAFSAAEKHLKRHKKK-MAAEV--KHHAP-V
LHGKISLLEPELGYGYVQA-DDGREVYFQRDSFTSDVWDSLEKDVRLRFREQEGEKGPFA
VAVSVAK---------------
>A0A5B9EL17
MQIEPIISYHNVDPSPAVENLVHRRIKVLERRDDSLTGCEVTMGAPQRKKRHGRVFKVRL
NLHLPGPDVSISREIAQGSAQDDLILALNRAFTAAEKALKKRKKK-MDGEV--KHHPP-V
LHGEIAELEPELGYGWVQA-DDGRRVYFQRDSLTSDDWKRLNKGTRLRFREMQGDKGAYA
ASVTIAN---------------
>S9SBT8
MQTAPVITSRNLDASPSVNEIVGRRVAGLEKIEPEMIGCEVILDAPQKRKRHGRVLRVRL
HLHLPGPDLSVSREVAQGSARDDLLLAVNRAFSAAETRLKRRKKV-MDAEV--KHHPP-V
LHGVVTTLEPELGYGWLRA-DDGREVYLQRDALTSDDWEKVETGTRLRFRERQGDKGPYA
TGVTLAE---------------
>F2J4A7
M---SNITFRHLERTPEVEEHIHRRIEELQKYHPRIVSCDVVIDAPQKTHVTGREFKVHL
TVHVPGPDIHVSRSL-RSEAAED-NLAIHKVFDAARRELKEQERKM-G-EV--KHHAP-V
LHGTIDRLFEGEGYGFIRAD-DGREVYFGRDSMTAGDWTALKVDTKVRFREESGDKGPYA
ASVAVV--------------G-
>A0A926NWI8
MDSPANITFRHMEPTPAVRDDIESRIADLEKFHHHVISCNVVVSGPSQKHETGQEFHVQV
TVQVPGQNITVSDKLGRSEATPDLSLLINRVFEAADRQLRERTRV-MGGEV--KHHAE-I
MHGTIDRLFEGEGYGFITA-ENGDEVYFEMDNLTNGDWKKLRVDMKVKFREGIGDKGPYA
MNVSVSS---------------
>A0A3N5G514
MQVPLEISARWITLTPDLESELRRRADKLERFYNRITSCRIAVEQHTNHHQEGGPYRVRL
DITVPGSELVSTKEA------DDLYGAVRAAFDAAERQVEAYSQK-QRGEV--KTPVG-P
PQGPVIRIMRDEGFGFIAA-ADGREIYFHRNAVLDPGFDKLEVGSVVRYTEQQGFEGPQA
STVGLVEPAGEVEEKE-SGIST
>A0A2V7YHJ8
MQVPLEISTRWIDLSPPLEAELRKRADRLERHSGRITSCRIAVERPTNHHQEGGPYRVRV
DVTVPGSELVADKS------DEEIYAAIRGAFDAAERQVEAWAAK-RRGDV--KSQVL-P
PEGQVVRIFQDEGFGFIAG-PDGREIYFHRNAVLDPGFEKLEVGSRVRFAEEQGFEGPQA
STVAVAGREE------------
>A0A928XYD6
MTMPLQIRSGEIPLTAEIEGYIRERADRLQSFAGGITGCRVTIEAPVSHHQKGGPYAVSV
NLLLPGAQLVVNRRT-----DANLHAAIRQAFDAAGRQLEDHVRR-VRGQV--KAEVL-P
PRGHVTRLFAGDGYGFITS-EDNREIYFHRNSVLPPGFDSLEVGQEVRYAEEAGDHGPQA
STVTPVKGR------------P
>A0A3A0FKB7
MELPLQIRSGDIPLTGEVEGYIRERSDRLRSFAEGITGCRVTIEAPINHHQKGGPYAVSI
NVVLPGAQLVVNRRS-----DANLHAAIRQAFDAVARQLEDHVRR-VRGQV--KAEVA-P
PHGRISRLFPEDGYGFITS-DDNREVYFHRNSVLAPGFDSLELGQEVRYAEEAGDRGPQA
STVTPVKAQR------------
>A0A6L3ACV9
MELPLQIRSGDIPLTGEVEGYIRERSDRLRSFAEGITGCRVTIEAPINHHQKGGPYAVSI
NVVLPGAQLVVNRRS-----DANLHAAIRQAFDAVARQLEDHVRR-VRGQV--KVEVA-P
PHGRISRLFPEDGYGFITS-DDNREVYFHRNSVLAPGFDSLELGQEVRYAEEAGDRGPQA
STVTPVKAQR------------
>A0A950CQV1
MQRPLKITSRDFPLSEAVEAEIREKSAALENYYERLNGCEVTVHAPAKHHHKGGPFLVAI
RLMVPGKELTVDHQE-----EEE-SQAIREAFDAARRQLEDYVREQ-RGTV--KMHES--
MVGHISRLERKLGYGFIETA-DDREIYFHCNSVLDRAFDRLEVGAEVRFAEEEGEQGPQA
STVILTKLPRHEA--------R
>A0A949YVH7
MQRPLKIVSREFPLSDAFEAEIREKASGLEHFYSHLSGCEVTVCAPVKHHRKGGPFSVHI
RLTVPGKELAVDRQA-----EEELSQAIREAFAVAGRQLQDYARE-QRGAV--KAHTG-P
ARGRVVRLDLKLGYGFLRA-SDGHKVYFHRNSVLNNRFNDLQVGGAVSFVEEEGESGPQA
STVTTA----------------
>A0A9D5IEZ7
MDPPIEIQRNNVIVDPEAESYLAERLAHLPTFYPAILSTRVVLDAPLGHHRSGGPFSVNL
FVDVPGTVVAVTRQR-----AEDLHVAIKEAFDAAQRQLEDYARE-QRGEV--SPLEA-Q
PRGRVVRLFPDRGYGFLAA-EDGHELYFHRNSVLEDSFPRLEVGMEVRYAEELGEKGPQA
STVALP--------------G-
>A0A2V7YE24
MEKPLSITAHDFDLTAPVEALIRKRAVQLERFFPALVSCSVIVRGPGRHHRTGAPFKVQI
DVRMPGCPLVVNRQS-----SADMRVGVRNAFDAARRQLEEAARV-RRVEV--KRHEP-P
SVGRVARLFAEQGYGFIET-LESRELYFHRNSLPADDFNALKPGQKVRFHEERGDKGPQA
STVVVQ--------------G-
>A0A2U3QHF4
MNVPVKVVYRNLLPKEGVQGEVRLLSGKLDKFHPDIISCRIVVEMPHKHHHEGNLFRATI
TLNVPDKQIVVSREHPL-QIRENIYVAVRHAFDDAIRQLEEYDLV-KSRDV--KDHDL-I
PHGVVSKLFARQGYGFIEG-SDGREIYFHKNSVLD-GFNKLKLGIAVRFEEEEGEKGPQA
STVKILRTAPTYRRR-------
>A0A357C1W6
MEVPLKIVLKDISPEDVIEAEVRDLAAKLGKYFPGIISCRVTVEKPHKHHHTGSLYRATV
LLTVPGKQISVNREHPLHKSHEDIFVAVRHAFDDAARQMEEFSLV-WHKDV--KGHDT-L
PHGVVAKLFP-DGYGFIVS-FGGREIYFHKNSVLD-GFEKLKIGTEVRFHEEEGEKGPQA
STVKIVRKAHLHHR--------
>A0A419FMB8
METPLQIVLRDVDLKEVLEEEIRKRADKLEVYYPRITSCRVVVERPHKHHHTGNLFRTTI
MVNVPEKQIIVSREHPLHHSHEDILVAVHHAFDDAARQIEEFAFV-QSGDV--KDHDL-L
PHGVITKLFPEEGYGFIEE-SGAREIYFHKNSVLD-GFDRLKVGTEVRFREEQGEKGPQA
STVKILRKLHTHHR--------
>A0A932QBM3
MELPVQVTFRHLDYSSAIARAVRKRAALLDKFYGRITACRVMIEPSTRRQRQGNLWHIRV
GITVPGAELIVRRSPPKRQADEDIYVAIGEAFDAARRELEDYVRLNFRGRQ--RSRQI-P
TIGRVIRLFPNEDCGFLESSSDHEEIYFHRNSVLNHNFDRLEVGSKVQYAQEQGEKGPQA
STVKLVRKKRRPPHPQ---A--
>A0A953PKY8
M--APSITFRGIAPSETLEADILARIRKLETYYQAIMGCRVLVELAEHRHEAGSRYHVRI
DLTVPGEEIVVAHDASLHATAQDAFVAVREAFDVARRRLQDYGRRQ-RGAV--KIPAR-S
PRGRVVRLFPVDDYGYVEAE-D-HEVYFQKHSVLKDAFDRLTVGSQVSFVEEP-DKGPQA
STVKLLHPRRVRHARSVPAVAG
>A0A3N5NUE6
MKLTPMITFRGMDRSEALESEIHARITRLETFYRSIMACRVLVELAQRHHEAGNHYHVRI
DLTVPGEEIVVAHEASLHATAQDARVAIREAFDIARRRLQDYVRR-QRGTV--KAPVR-Q
PRGHVAQLFPVDGYGYIEA-EDGHEVYFQRSSVLKNAFERLAVGSDVSFVEEPGERGPQA
STVKLLHPRRTRRHPRAP----
>A0A522QCF8
MEVAPRITLRNMEHSEALEGLIRDEIADLERFYQRIITARVAVEYPHQHRERGNVVHVRI
DLIVPGEELVIKHGPSLEARYKDAYLAVREAFHKARRVLEDYVRR-TRDEE--RPGAT-T
PQGRVVRIDATKGFGFLEA-PDGREIYFHRDSVLDDGFRRLKIGSAVRFVEEEGEKGPQA
STVRQA----------------
>A0A522PEW8
MEVAPRITLRNMEHSEALEGLIGDEIAALERFYERIITARIAVEYPHRHRERGNIVHVRI
DIVVPGEELVITHEPSLEARYKDAYLAVREAFHKARRVLEDYVLR-MRDEE--RPGAT-A
PQGRVVKIDAAKGFGFLEA-PDGREIYFHRDSVLDGAFKRLKVGSTVRFAEEEGEKGPQA
STVRQA----------------
>A0A953QBX9
MTLPPQITLRNMDPIADLEPAVLKEIAVLERFFARIMSCRVMIEGPRG-RRFGGLYRVRI
DLGVPNEELVVEHVPSLKRTRRDVNRAIHQAFREMRRRLQDYARR-LQGQT--KQHEN-P
VAARVGRLF--EDYGFLET-PDGREIYFHRNSVLDGHFNLLRVGSEVRFAEEPGDKGPQA
SSVALLRLTKQARSAATVR---
>A0A953RVY0
MLLPVQVTFRNIKDLAGLEEMVQKEAAKLEHFYDRITSCRVVVEHPQRA-GSSKVYHVRI
DLGLPNGELVVKHTPTLVLAHKSPQGAIHEAFHEMRRRLQDYSRK-QEGSV--KSIQK-M
AEGTIKEIFPDRGYGFLET-TDGRQIYFHQASVLDGHFNRLRAGSRVRFAEEMGDKGPQA
STVKIIHPRKQVQTAATVSL-K
>A0A953UW12
MLLPVQVTFRNLDDVTGLGDLVQKEAAKLDRFYDRISSCRVVVERPQRA-ASSKLYHVRI
DLGLPKGELLVKHAPTLVLTNKTPQRAIHEAFHEMRRRLQDYSRR-QVGFV--KNTQK-M
AQGTVKEIFPDQGYGFLET-ADDRRIYFNQASVLDGHFDRLRAGTNIRFAEEMGDNGPQA
STVKVIHPRKQAQTAATV----
>A0A956RZ70
MQIPLELAYRHVESTPAIEAMIRERTERLERFAPRITSCRVMVEMPHRRQQKGNLYHIRI
DVTLPGGELIVDRHPLEHSAHEDVAVAIAESFEQAEARLQRFVAM-HRGDV--RAHDE-T
VLGVVARVFADEGYGFLEG-EDGTEYYFNDATVQRGAVRDLEPGTEVRFHPDHGTDGPRA
SRVVATGIARASTEEG---R--
>A0AA43FSU1
MQNPPEIAFRNVSPSEAIQESIGDAIDRLDALDARLTSCHVMVEQVEGRQRTGNLFHVRI
AMNVPGGELVVSRHPPEHRGHEDITQAIGEAFDDATRMLVESKRR-RKGDV--KHHQI-P
DHGKVRTLDVSGGFGFIET-LDGQEVYFHRNAVLDRAFDHLEPGTEVRFVPEMGEKGPQA
SAVTAVGKHHPV-------G--
>A0A1G0GY93
MQ-PAQITFRGLPHSESVKEHIQEKVDKIQQFCHSIVSCHVVVEFENKNQHRGNLHNTRV
TVTVPGKELVSTHND-----VED-YVSIRTAFEDMTRQLESYVQHM-QG-V--KNHQT-L
IAGKIVRLFNGDGFGFIES-DDGTEFYFNANHVSHPAFHKLTVGMPVHFIQEMGHDGPQA
HRVKAIEKQAE-----------
>A0A1G0GT39
MQVPVQITFRGLDHSDAVKEHIEEKIDKLQQFCQNIVACHVVVEFENKNQHRGNLHNTRV
TLAVPGKELVATHNE-----NEDMYLSIRSAFDDMTRQLEEYIKDL-R-NG--KNHQA-M
IYGKIVRLFNADGFGFIES-DDGTEFYFNANHVAHPDFHKLSVGMPVHFVQEMGHDGPQA
HRVKVIEKRAD-----------
>A0A1G0G4N1
MQVPVQITFRDFPHSDAVNTHLHEKIDHLQKFCHNIVACHVVLELSSKNRHQGNLHNTRI
TLTVPGKELVSTHNE-----NEDLYLSIRNAFDDMTRQLEEHTRL-T--NA--NHHQS-L
MYGKIVRLFNGDGFGFIES-EDGTEFYFNASHVQHPDFHKLSVGMPVHFIQEAGQDGPQA
HRVKVIER--------------
>Q83FC0
MQ-PLQITLRNIDPTPAIEDRIHKKADKLSQYSDQIISCHIVVELPKRHQHQGKLYNVRI
NLTLPGKEFAVNRNE-----VED-YVAIRNAFDDMARKVEEEMRMR-MGHV--KTHPE-L
LQGEIVRLFKEKDFGFIAT-PDGEEFYFNAGNVVHPTFEKLEVGTTVQFIEAIGDDGAQA
HRVSAKE--------------R
>A9KBC8
MQVPLQITLRNIDPTPAIEDRIHKKADKLSQYSDQIISCHIVVELPKRHQHQGKLYNVRI
NLTLPGKEFAVNRNE-----VEDLYVAIRDAFDDMARKVEEEMRMR-MGHV--KTHPE-L
LQGEIVRLFKEKDFGFIAT-PDGEEFYFNAGNVVHPTFEKLEVGTTVQFIEAIGDDGAQA
HRVSAKE--------------R
>A0A1G0HVC7
MQAPLQITLRDIDRSEAVEKRIRQKAKKLDTFSGQIISCHVVVEQTQRHKHQGKLYNVRI
TLALPHKELVVNRNA-----QEDLYVSVRDAFDDMLRQLDETVSK-KQGDV--KMHAP-V
IQGHIVRLFKDQDFGFIEA-MDGEEYYFNAASVVHPRFDRLAVGMEVHFIEAMGDEGPQA
RRVSAKGPVE------------
>A0A1F4I1Z1
MKLPLQLTFHGMDASAAVEAVVRRKVQHLEQFFGGIMSCRVAVELLQKHQHQGQPFGVRI
DVTLPGQELVVNRVE-----SEDVYIALRDAFDDMTRQLQDAARR-QRGME--KEHPP-E
LHGEVVRLDDDGGFGFIRT-SDGEEYYFHRDNLVNTRFEQLPIGSLVRFITQAGSQGPQA
KRVSLGKHRF------------
>A0AAU7LPF3
MKLPLQLTFKGMDASAAVEEAAHRKVVHLERFYSGITSCRVVIELLQKHQHQGRPFGVRI
DLTLPGHELVVNQVE-----HEDLYVALRDAFDDMTRQLEELARR-QRGMQ--KEHPH-A
LHGEVVRLDHDGGFGFIST-PDGDEYYFNHDNLANTRFDQLRIGSPVQFIAQAGAHGPQA
KRVSVGKHSF------------
>A1VKG2
MKLPLQLTFKGMDASAAVEEAAHRKVLHLERFYSGITSCRVVIELLQKHQHQGRPFGVRI
DLTLPGHELVVNQVE-----HEDLYVALRDAFDDMTRQLEELARR-QRGME--KEHPH-A
LHGEVVRLDHDGGFGFIST-PDGDEYYFNHDNLANTRFDQLRIGCPVQFIAQAGAQGPQA
KRVSVGKHSF------------
>A0A521XSY5
M--PVQITVRDFDLSPAVEDHIRKRAEKLTRVCRRVSSCRVVIELPQKHKHQGKLYNVRL
DITVPGKELAVTRKC-----DED-YVAIRDAFNAVERQLEEHSHIR-QGRV--KTHHH-V
MHGYVARLIAKEGYGFIRG-VDGTEYYFSITNVHYPHFNQLLVGDAVEYTAEAVNEGWQA
HHVVRERYNNHA-E-------L
>A0A370G542
M-LSVQITIRDIPFSAALETHLRKRAEKLKQFYDRISSCRIVLELPKKHLHHGKLYNVRI
DVAVPGKKLVSTYKY-----DKDPYVAIRDAFNAIARQLEEHSRK-RHGRI--KSHEE-V
QHGYVARMLPEEGFGFIKG-HDGTEYYFSITNVHYPSFEQLAVGDAVEYIAELMNDGWQA
HHVIRERNHAE-----------
>A0A1G0HIW1
M-LPVQITIKNIPTSPALDTHIRKRAQKLKHFFHPISSCRIVVELPQKHKHQGKLYNVRI
DVTVPGKELVATRKS-----DEDIYVAIREAFKVMERQLEEHGRK-RHGRI--KTHND-V
MYGQVSRLLSTEGYGFIEG-YDGNEYYFSMTNVSHPTFEQLTIGDEVEYMPEQQSEGLCA
NHVVKKKEAIE-----------
>A0A8T3SL70
M-MPIQITIRDFPQSTALEDTIKKRAEKLEQFYQRIIQCRIVVEFAQKHKHQGKLFNFRI
AVSVPRKEIVSTKKH-----HEDIYVAMRDAFEVIERKLEELANK-RNGQV--KRHEE-T
IHGMVKRLVTEEGFGFIEG-ADGKEYYFSITSVI---YPQLAIGDAVEFFAEEISDGHKA
NHIVKEGRYNV-----------
>A0A1G0H7M1
M-LAVQITTRDMFVSPALEDHLHKKAEKLNRYFDRITQCHVVIEVVQKHQHQGKLFNVRI
DLLVPGKELVANHKC-----NTDVYVAIRDAFNAIQRQLESYARK-LHGRV--KKHEE-Y
MHGTIIKLFSEEGYGFIQG-MNGDEYYFGMTNIAHPTFDQLIIGDTVRFIAETSNEGCQA
RRIKKDRVHAV-----------
>A0A1F4JJC1
MK-PLRINFLNIPPSDAIESEIRKRAEKLDQFYEHMMHCEVTVDVPGKHKKQGRLYDIRI
DLTVPGAEIAISRVR-----NED-YAVIRDAFEAAIRKLQDKVRCR-RGDV--KLHEA-P
LHGRVTKLH-EDGHGFIET-PDGNEFYFHRENVAHPDFDQIGIGVEVRFLAEPGSEGLQA
KRVSAGRHHLPHMP-------E
>A0A3A3G8T9
MKIPLNITFLNIPPSDAIEAEIRKRAQKIDQFANDVMHCHVTVDAAGKHKTQGGMYEVRI
DVTLPGTEIAVSHVR-----HEDVYVVIRDAFDAAARKLQDHVRL-RRGDV--KLHEP-L
LHGQVTRLH-EDGYGFIET-PDGRELYFHRDNLVNADFDQLAPGMEVQFLEEGAGEGLQA
KRVSTGRHQHPGMG--------
>A0A345Y898
M--PLQISYENLPESEALSSHIRQRADKLEQVFQHLIACNVTVSLPHRHSQQGERYLVQV
DVTAPGTELVSNKQ-----NHEDVYVAVRDAFDATRRLLEERARHL-RGQT--KQHAE-P
MHGTVARLLD--DFGFIEGD-D-NDYYFSPENLVDQAFDKLTEGTPVQFLPEV-QEGRQA
KRVSTGKHR-YNA---------
>A0A1Y6CF67
MACLLQINYENLPESEALSSHIQQKLEKLEQFFPRLIGCNVTVGLPHRHSNQGEHYFVQI
DMTAPGTEVVSNRQN-----HEDVYVALRDAFDAARRMLEDHARI-RRGET--KQHTE-P
THGTVARLL--DGFGFIEG-EDGNDYYFSAENLVDQAFDKLSEGMAVKFLPEAAQEGWQA
KRISTGKQRN-HPG--------
>B9Z3V7
MACLLQINYENLPESEALSTHIQQKLEKLEQFFPRLIGCNVTVGLPHRHSNQGEHYFVQI
DMTAPGTEVVSNRQN-----HEDVYVALRDAFDAARRMLEDHVRI-RRGET--KQHME-P
THGTVARLL--DGFGFIEG-EDGNDYYFSAENLVDQAFDKLSEGMAVKFLPEAAQEGWQA
KRVSTGKQRN-HPA--------
>G2J3Q1
MACLLQINYENLPESEALSTHIQQKLEKLEQFFPRLIGCNVTVGLPHRHSNQGEHYFVQI
DMTAPGTEVVSNRQN-----HEDVYVALRDAFDAARRMLEDHARI-RRGET--KQHME-P
THGTVARLL--DGFGFIEG-EDGNDYYFSAENLVDQAFDKLSEGMAVKFLPEAAQEGWQA
KRVSTGKQRN-HPD--------
>A0A941PGP7
MQ-PLKITFRDIDHSAAVEDRIREKINKLDHVYNRITSCQVVVEQVQKHQHQGKLHNVTI
FMNVPGKYLIASHHP-----QEN-YLAIQQATDSLREQLDEYRRRL-YGDT--KNHGE-R
LLGEIARLMEDEGYGFIVD-QEKNEYYFNLSHLMDVKFHQLQVGEKVKFLPAVGNEGLQA
RRITIAKRSTF-----------
>A0A1F3T6S1
M---IKIAFRDFSPTDAVVLQIRERADKLEQFFHQITSCRITVGKAHRKHHKGNLYYARI
DITVPGEEIVVGNCH-FDGAHGD-YVALRDSFAIAQRQLQDYVRRR-RVHL--KERAG-P
LHGRVTQLLWDGAFGFIRSM-DNRDFYFHSNSLVNADFDRLQVGVEVRFSEELGEEGPQA
STVELAHPKLH-RPAP----A-
>A0A1F3YAS0
M-IPVQIAYRDFRPSPAVTADIKERVAKLEQFFNRITWCYVTVGRSFQRHRRGNLYSVRI
DLRVPGQAIVTSGRPDYDGAHEDIYVALRDAFNRIQRQLQDYTRQ-RRIRV--HEQQG-S
SRGRVVRILREGDYGFIEA-KDGREIYFHGHSLVHGKFDELKIGSEVRYAEEMGEEGPQA
STVEVVGTS-------------
>A0A3D3GJZ5
MG-PVKIAFPDFPASEAVAARVRHRVKKLDQLYGRIIDCYVAIGNATKRHQKGNIYYVTV
ELRVPGGTIVYSRSR-GNTAHTN-YVAIRDAFNAIERQLRDYIQQR-RIRI--HTAPG-P
AYGKVIRLVPADGYGFLAK-SDGQEVYFNAHSVLNDDFTALKVGSQVRFSEEQGEDGPQA
STVELIAA--------------
>A0A7Y6UKD7
M--PVDITFREIEKSEAVEARINEYVGKLERFFDRIIRVEVLVETPHRHHQKGRQFHVRV
RVVVPGYDIVTSHDPGPDQAHEDVYVALRDTFNATRRQLEDYVRKS-RGDV--PRESG-A
MHGRVTFIDVEKEWGWIEPD-D-RRIYFHSNSVLG-GVDGLHVGDEVRFTEES-REGPQA
STVAPIGNNGRHAMTA------
>A0A7Y2I199
MEVPVQVTFRGMAVSDALEAACWEEAEKLTRFDDRLQRCRVTIIAPPRHHTKGQPYNVTI
DLHVPGAELVVNRVHRDDPKHADPFIALRDAFSAARRQLDDQTRR-RRGEE--KTHEP-P
AYGRVRELQRAEGWGRIET-PDARELYFHRNSVVG-DFDVIELGNEVRFVEEQGLKGPQA
SSVTPVGRHNRRT-------G-
>A0A3N1MFA3
MQIPLQITFRNIDSSESVEARVRDRLDRLSRFKDRITSCRVAIEAV-RRQNVVKLFKVRV
DITYPGGEIAVAREHHDAQSHEGVYHAINDAFEAARRQLADKAER-MAGIV--KSHEV-P
THGIVDRIFAHEGYGFVRM-PDGQEVYFHRNAVVDDGFGGLEVGHKVRCAEGEGIKGAQA
STVRPINHNPPPVERVA-----
>A0A7Y2ED73
M--QAEISFQGIEPSDFVRQRIEKELTKLERFHDRITHCRVVLSSPGKHHKKGGLFAVHL
HLTIPGHEIAVSREPQKHQAHEDPYVAVRDAFNAARRMLQDIEQKM-AATV--VPHNV-E
QLGKIARLIAEEDYGFIEAP-G-LDVYFHRNEVAGGDFNNLEVGTPVRFISED-EGGPKA
TFVRMGR--------D------
>A0A951GQ35
MDSPVEIVFHNLQTSPALEADIRERVERLDKLYPRLIGCRVSVEKQHRHHQTGNSFDVHI
ELDVPGEKLMVTQDAHHKFAADDLGLAVREAFRAAQRRLLDFKHK-QQGVV--KPHD-EP
FAGTVTELHPQEDHGFLMT-HEGTLLYFHRNSLMQRDFDTLTIGARVHFVETVGDTGPLA
TKVWLAEGVT---------G--
>A0A537S0X8
MDTPLEIVFHNMPSSPTLEGDIRKRVGKLDRLYEHLIGCRVSVEQLHRRHQTGNLYDVHI
DMRVPGNEIAVSHEPHHKFTDPDAGIALRNAFKAAERRLLDFKRK-QRGEV--KLHDA-P
FAGQVSQLYPNEDHGFILT-HEGTQLYFHRNSLMQRDFDELQVGDRVHFVETVGDTGPIA
SKVWRSEGAP-------G----
>A0A537WUY2
MDTPLEIVFHNMPSSPTLEGDIRKRVGKLDRLYEHLIGCRVSVEQLHRRHQTGNLYDVHI
DMRVPGNEIAVSHEPHHKFTDPDAGIALRNAFKAAERRLLDFKRK-QRGEV--KLHDA-P
FAGQVSQLYPNEDHGFILT-HEGTQLYFHRNSLMQRDFDELQVGDRVHFVETVGDTGPIA
SKVWRAEGAP-------G----
>A0A537V8A2
MDTPLEIVFHNMPSSPTLEGDIRKRVGKLDRLYEHLIGCRVSVEQLHRRHQTGNLYDVHI
DMRVPGNEIAVSHEQHHKFTDPDAGIALRNAFKAAERRLLDFKRK-QRGEV--KLHDA-P
FAGQVSQLYPNEDHGFILT-HEGTQLYFHRNSLMQRDFDELQVGDRVHFVETVGDTGPIA
SKVWRSEGAP-------G----
>A0A951AB73
MDTPLEIVFHSMPSSPKIESDVRKRVAKLDRLYGHLVGCRVSVEQLHRRHHTGNLYDVHI
DMRVPGDELVVSHEPHHKFADPDLGIALRNAFKAAERQLLDFKRK-QRGDV--KLHDA-S
FAGQISQLYPREDYGFILT-HEGTQLYFHRNSLMQRDFDELKVGDRVHFVETVGDTGPIA
TKVWRAEGEP-------G----
>A0A9E3EXJ1
MDRPLDIAFHNMDSSESLEAMIRAHVDRLDKRHGHLIGCRVSVEALHRQHQTGNVYECHI
TLSLRGRDLAVSRGPHRHYANPDVRVSIREAFEAAERQLLGHKRH-GRTDT--TAPSGSA
LAGQVTLIEPGADHGFILN-STGSQLYFHRDSVTNGRFEDLKQGQLVYYVEEEGDAGPVA
TKVRVVERKS---------D--
>A0A1Q3UX35
MDRPLEIAFHNLDASPTVEAEIRRRVDKLDRRFGGLVACRVAVEAQHRQHRTGNVFEVHV
TLSVPGQDLAVSRQPQKRYANPDIHTSIRDAFDAAERQLESYKGK-LREDT--SSPSAGA
VTGQVTLIEPGTDHGFLLT-NTGTQLYFHRDSVTNGAFETLKPGDPVHYVEEASDSGPVA
TKVRLAGGAGG-----------
>A0A257PTK0
MDRPLDIAFHNMDSSPSLEADIRGRVDKLERRYGRLIGCRVSVEKLHNRHRTGNIFDVHV
VMSVPGRDLAVSREPHRKYANPDAWTSVRDAFDAAEKQLESFKRS-SREDT--AAPSAHA
MAGQVTLIEPGTDHGFILT-NTGTQLYFHRDSVTDSRFEDLKVGDLVHYVEEEGDAGPTA
TKVRAGGTST------------
>A0A950WIB7
MDRPLDIAFHNLMPSAAIEAEIRKHVEKLEARFTRLIGCRVSVEKLHNQHRTGNIFEVHI
TLSVPGRDLAVSRQPQRRYANPDIHTSIRDAFEAAERQLESFKGR-VREDT--SAPSASA
LAGQVTQIEPGADHGFILT-NTGTQLYFHRDSVTNARFEDLKEGDLVHYVEEEGDAGPVA
TKIRIATVHES-----------
>A0A845B8Y7
MDRPLEIAFHNMPSSPSLEAEIRQAVDKLEKRYTHLIGCRVSVEALHQQHQTGNIHEVHI
TLSVPGRDLAVSREPQRRYANPDVRTSMRDAFKAAERQLEAFKGK-LREDT--TKPGAEA
VAGQVTLIEPGQDHGFILT-NTGTQLYFHRDSVTDGRFEDLHEGDRVHYVEEQGSAGPTA
TKVRTVSPKPA-----------
>A0A5M6IVZ0
MERPLEIAFHGVQSSPSIEAELREYVSKLETRFGRLIGCRVSVEALHRQHQTGNLYEVHV
VLSVPGRDLAVSREPQKRYARPDLRTAIRDAFKAAERQLMGFKEQ-LREDT--TAPSGSS
LTGQVTLIEPGQDHGFILT-STGSQLYFHRDSVTNGRFEDLRQGDPVTYVEEEGNAGPTA
TKVRVVAG--------------
>A0A2S6NM04
MERPLDIGFHNMPPSPEVEAEIRRRVDKLERRYANLIGCRVTVEALHNQHRTGNMHEVHI
VLSVPGRDLAVSREPHRRYARPDIRTALRDAFEAAERQLETYKGV-KRADT--SGPSGSA
LTGQVTQLLPGEDHGFILN-ALGTQLYFHRDSVTNGAFEDLTIGQSVHYVEEEGDAGPVA
TKVRVPA---------------
>A0A5R9JCF7
MEIPLEIAFHGLQHSDSVEAEIRKHVDKLETRYGRLTACRVSIEALHQQHQKGNQFEVHI
ILSVPGRDLAVSREPHHRYANPDVYTALRDAFKAAERQLEGYKGH-VRENV--ASPGASA
LSGQVTLKEPGQDHGFILN-STGSQIYFHRDSVTDGDFDTLREGDLVHYVEEAGSAGPTA
TKVRVGGRKG------------
>A0A951BSR1
MERPLEIAFHNMSSSASLEAEIREHVEKLETRYGRLTACRVSVEALHRQHRTGNIFEVHV
TMSVPGRELAISREPHRHYAHPDVRVSVREAFRAAERQLQAFKAKRQPEKV--VGANAAA
LAGQVAQIEPGRDHGFILT-NTGSQLYFHRDSVTDGRFEELQVGDPVHYVEEEGDAGPTA
AKVRIGRRG-------------
>A0A060DJ68
MDTNLEIAFHNMDSQPELEAYIRERAEKTEKLFDRLVGMRVAVEAQHRQHKTGNVFDVHI
ELMVPGQDIVVSRKPNKRYANPDARTSIRDAFEAAERQLKEYKDK-MRRDV--KVHDP-E
QPGRVSQLNPTEDHGFITT-NTGTQLYFHRNSCLNVDMDQLKTGDPVKYVEATGDTGPTA
AKVWRASGSDTELR---A----
>A0A0P0E8W4
MDTNLEIAFHNMDSQPELEAYIRERAEKTEKLFDRLVGMRVAVEAQHRQHKTGNVFDVHI
ELMVPGQDIVVSRKPNKRYANPDARTSIRDAFEAAERQLKEYKDK-MRRDV--KVHDP-E
QPGRVSQINPTEDHGFITT-NTGTQLYFHRNSCLNVDLDQLKTGDPVKYVEATGDTGPTA
AKVWRASGSDTELR---A----
>A0A2S1XJH0
MDTNLEIAFHNMDSQPELEAYIRERAEKTEKLFDRLVGMRVAVEAQHRQHKTGNVFDVHI
ELMVPGQDIVVSRKPNKRYANPDARTSIRDAFEAAERQLKEYKDK-MRRDV--KVHDP-E
QPGRVSQLNPTEDHGFITT-NTGTQLYFHRNSCLNVDMDQLRTGDPVKYVEATGDTGPTA
SKVWRASGSDTELR---A----
>A0A4D8QXW2
MDTNLEIAFHNMDSQPELEAYIRERAEKTEKLFDRLVGIRVAVEAQHRQHKTGNVFDVHI
ELMVPGQDIVVSRKPNKRYANPDARTSIRDAFEAAERQLKEYKDK-MRRDV--KVHDP-E
QPGRVSQLNPTEDHGFITT-NTGTQLYFHRNSCLNVDMDQLRTGDPVKYVEATGDTGPTA
SKVWRASGSDTELR---A----
>A0A560CPC0
MDTNLEIAFHNMDSQPELEAYIRERAEKTEKLFDRLVGMRVAVEAQHRQHKTGNVFDVHI
ELMVPGQDIVVSRKPNKRYANPDARTSIRDAFEAAERQLKEYKEK-MRRDV--KVHDP-E
QPGRVSQLNPTEDHGFITT-NTGTQLYFHRNSCLNVDMDQLRTGDPVKYVEATGDTGPTA
SKVWRASGSDTELR---A----
>A0A9P1JSJ3
MDTNLEIAFHNMDSQPELEAYIRERAEKTEKLFDRLVGMRVAVEAQHRQHKTGNVFDVHI
ELMVPGQDIVVSRKPNKRYANPDARTSIRDAFEAAERQLKEYKDK-MRRDV--KVHDP-E
QPGRVSQLNPTEDHGFITT-NTGTQLYFHRNSCLNVDMDQLKTGDPVKYVETTGDTGPTA
SKVWRASGSDTELR---A----
>A0A6L3B732
MDTNLEIAFHNMDSQPELEAYIRERAEKTEKLFDRLVGMRVAVEAQHRQHKTGNVFDVHI
ELMVPGQDIVVSRKPNKRYANPDARTSIRDAFEAAERQLKEYKDK-MRRDV--KVHDP-E
QPGRVSQLNPNEDHGFITT-NTGTQLYFHRNSCLNVDMDQLKTGDPVKYVEATGDTGPTA
SKVWRASGSDTELR---A----
>A0A235HJN7
MDTNLEIAFHNMDSQPELEAYIRERAEKTEKLFDRLVGMRVAVEAQHRQHKTGNVFDVHI
ELMVPGQDIVVSRKPNKRYANPDVRTSIRDAFEAAERQLKEYKDK-MRRDV--KVHDP-E
QPGRVSQLNPNEDHGFITT-NTGTQLYFHRNSCLNVDMDQLKTGDPVKYVETIGDTGPTA
SKVWRASGSDTELR---A----
>A0A839VY05
MDTNLEIAFHNMDSQPELEAYIRERAEKTEKLFDRLVGMRVAVEAQHRQHKTGNVFDVHI
ELMVPGQDIVVSRKPNKRYANPDARTSIRDAFEAAERQLKEYKDK-MRRDV--KVHDP-E
QPGRVSQLNPNEDHGFITT-NTGTQLYFHRNSCLNVDLDQLRTGDPVKYVETAGDTGPTA
SKVWRASGSDTELR---A----
>A0A9W7NHE2
MDTNLEIAFHNMDSQPELEAYIRERAEKTEKLFDRLVGIRVAVEAQHRQHKTGNVFDVHI
ELMVPGQDIVVSRKPNKRYANPDARTSIRDAFEAAERQLKEYKEK-MRRDV--KAHDP-E
QPGRVAQLYPNEDHGFIMT-NTGTQLYFHRNSCLNVDMDQLKTGDPVKYVETTGDTGPTA
AKVWRAAGSDNELR---A----
>W9HDA6
MEVPLEIAFHNLDSSASLEARVRERVAKLEKLFPRLIACRVVIEAPHKQHQKGNIGRVRI
EMSVPGNDLVVSKEPNRKFADPDILAVMKDAFDTAERMLKDHKGK-ISNDT--KTHD-TP
MPGHIMRINARSDFGFLRS-AEGTQLWFHRNSVMNEDLENFSEGDPVHYVEVMGETGPQA
SKVWRVTSEHQHVGQD-G-A--
>A0A2E6QLY9
MDVPLELSFHQVDSSETVEQRIRERAAKLDRLYDHIASCRVAVEAPHRQHRKGNQMRVRI
DISVPGKELVVTRSPHRTYADPDVYALVNDAFDAAERQIKEFKAK-HKREA--KPHDA-P
MTGQVLSIAGDRDHGFLRS-ADGRELYFHRNSLTHEALESLAAGDRVHYLEVAGDTGPHA
SKVWRVADGAS------G----
>A0A858R396
MQTPLKIAFHNMESSDAMEAAIRERFEKLSRLADRMTACRVSVEALHRQHRTGNVFEVHI
DMVMPGAELAVSREPKKKYANPDVYTSIRDAFQAAERQLKAYKQQ-QRGDV--KRHD-FE
VQGQVTQMA--DDHGFLLT-NTGGQLYFHRNSVMGGGFDKLTQGAKVHYIEAMGDTGPVA
SKVWTDLDGENRQDND-A-A--
>A0A9E4DGC9
MDEPLEIAFHNLQASESVEAAIRDRFAKLEKLYDRLTACRVSVEALHKQHRTGNVYEVHI
DMLVPGGEVVVTKAPQKRYANPDVYASIRDAFDAAERQLLAYKEQ-LGGGV--KYHSQVQ
VQGQVAEMHADEDYGYILG-TEGALIYFHRNSVLDGSFDGLGRGAAVLYVHGQGDTGPTA
VKVWQDTRGK------------
>A0A925L224
MDGPLEIRFHNLDTSDAMEAAIRERVDKLDRLYPRLTRCLVSVEAPHKQHRKGNQWEVHI
DLWVPGGHLAVTHEPHRKYANPDVYTAMRDAFDVAERQLLDYKRQ-LNGEV--KQHSD-F
FHGQVAAVHVERDHGFILT-NTGSQLYFHRNSVMEGAMEDLAPGQSVHYVETAGDTGPTA
AKVWPVAEHHG------G----
>A0A951SMX6
MDVPLEIRFHNLPPSDAIEAIIRERAAKLEKVFERLTSCRVAVEAPHKQHRKGNIYSVTI
NLGVPGGELMVNRAPHKRYANPDLYKALRDAFDAAERQLKDYKAK-LRGEI--KIHPD-A
FHGQVTELHLDRDHGFLTT-ATGSQLYFHRNSLMNGDFETLQPGQEVHYVEAVGDTGPLA
TKVWVAEPHEE-----------
>A0A537T693
MQVPLEIAFHNIESSEWAEQEIRGRVAELERIYGRLISCRVRIDQRAKDLTGTIPPVVHI
ELGIPGRDLVVSHEPEHKYRHPDLHKAINEAFRIAERQLLDLKER-RDGRT--KASE-NQ
SLGQIAEITPEQDFGFLLT-KEGGLLYFHRNSLLSGDFDQLERGQDVYYNEDMGDTGPIA
SKVRVKNKSSGT-------T--
>A0A537NG40
MQVPLEISFHNIESSPSAEEEIRARVSELERLYDRLVSCRVRIDQRAKDLTGTIPPVVHI
DLSVAGRDLVVSHEPDHKYQHPDLHKAINEAFRIAERRLLDVKEL-RADQS--KAPE-SQ
SLGQIAEVTPEQDFGFLMT-KEGGLLYFHRNALLNGDFDQLARGDEVHYNETVGDTGPIA
TKVRVKQKAQT-----------
>A0A6L5FI92
MQVPLEIAFHNVEHSDWAEDEIRARVADLEAIYGRLVSCRVRVDQRATNSNETIPPVVRI
EMSIPGRDLVVAHEPDHKYQRPDLHNAINEAFRIAERRLTELKDQ-RQGRT--KEPE-NQ
SVGQVAEMTPERDFGFLMT-KEGGLLYFHRNSILAGDFDKLKRGDEVSYVEAMGDTGPTA
SKVWLKGTNGR-----------
>A0A537N0N1
MQVPAEIAFHNMESSPWAEQEIRKRIKKLEKIYDRLISCRVRVDQRTKTGGGTIPPVVRI
EMGIPGRDLVVAHEPDHKFQTPDLHNAIHEAFRIAEDQLGELKKQ-REGRS--RTRE-NQ
FLGQVAERNPEQDFGFLLT-KEGGLLYFHRNSVLSGDFEKLRQGDEVYYVEDVGDTGPTA
VKVRVKQKD-------------
>A0A345ZYM4
MQIPVEIAFHNVSSSDGVEDAIREHVDRLERIYSRMTTCRVRVDQRNRNSNETIPPVVRI
EISVPGHDIVVSHEPAHKFQAPDLNNAINEAFRIAERRLTKHKDK-LCDHT--AEMS-NE
FRGQIADLPPEKDFGFLMT-KEGGLLYFHRNSLLSGDFDSLQRGDQVSYVESMGDTGPVA
SKVRMLG---------------
>A0A951HT71
MQIAPEISFHNIDQTDWAENAIRDHIARLERIYGRMTTCRVRIDQRNRNANNTIPPVVHI
EVSVPGHDIVVAHEPDHKFQQPDLHNAINEAFRIAELRLGKFKDK-RADHV--AEGA-NE
FRGQVAELTPDKDFGFVMT-KEGGLLYFHRNSVLAGNFDQLKRGDEVTYVEEMGDTGPTA
SKVRVAGR--------------
>A0A1W6ZQ25
MQVPLEIAFHNIEHSDRAETQIRDHVARLEDIYDRLTACRVRVDQRANNTNQTIPPVVRI
EISVPGFDIVVAHEPDRRFQRPDLTNAIHEAFRIAERQLSEFKEK-LANRT--AVMA-NE
FAGQVAEITPGEDYGFLLN-KEGGMLYFHRNSLLSGDFDRLKRGDYVTYVEEVGDTGPIA
TKVRIKQKNGR-----------
>A0A6S6QKV5
MQIPAEIAFHNIQHSDWAEQAIREKIARLEKLFDRLVTCRVRVEKRANNASNSIPPVVRI
EIGVPGHDLVVSHEPEHKFSDPDMRIAINEAFRIAERQLLDFKEQ-LKGKT--KAPQ-NQ
FLGQVAELAPERDHGFLLT-KEGGLLYFHRNSLLSGDFDALKRGDRVHYVEDHGDTGPTA
VKVRVKAD--------------
>A0A4U6BHX2
MQVPLQIAFHKVEKSDWAEREIRARVDRLTKLYNKVVGASVTVDQRATNVEGTIPPVVRI
ELSMPGAPVVVAYEPERRFQSPDLRNAINDAFESAERQLAGLKDQ-RTGRP--EQLR-NQ
FLGQIAEMHPEEDHGFLIT-KEGSLLYFHRNSVLSEDFDELKRGDEVHYVEQMGDTGPAA
AKVRTPSR--------------
>A0A9X3B7X5
MQIPLQIAFHRAEKSEWAEQEIRDRVDKLYAYYDRITGVRVTVDQRAGNVERTLPPVVRI
EISLPGKPLVVAYEPDRKFQNPDLGNAINDAFAIAERQLARLSEE-RQGRS--KAGQ-NQ
FLGHVAQLFPEEDHGFLLT-KEGGSLYFHRNAMLQGDFDKLQVGDEVRYVEEIGDTGPLA
TKVRVVAARRE-----------
>Q11EM9
MQVPLQIAFHKAEKSDWAEQEIRARVDKLQTYHDRIIGCRVTVDQRARNVEGTLPPVVRI
EISLPGTPVIVAYEPDRKYQSPDLGNAINDAFNLAERRLAQIKEA-RDGRN--KDGQ-RQ
FLGQVAQLYPNEDHGFLLT-NEGSSLYFHRNSLLQGDFDQLKVGDEVRYVEEVGDTGPLA
TKVRVISNNKA-----------
>A0A6G4WI58
MQIPLEIAFHKIDKSDAAESEIRARVDKLEKLYGGLVGCRVRVDQRADKNR--TPPVVHI
EMSVPGADLVVAYEPQRKFQNPDLRNAISDAFDAAERQIIDFKRQ-REGGA--TADT-NQ
FLGQVAEMRPEEDHGFLMT-KEGGLLYFHRNSLLSGDFDSLKRGDEVHYVEDMGDTGPMA
AKVRPVETPES-----------
>A0AAU8CM61
MQIPLEIAFHRIDKSDAAESEIRARVEKLEKLYGGLVGCRVRVDQRADKNR--TPPVVRI
EMSVPGHDLVVAYEPERKFQNPDLRNAISDAFDAAERQIVDFKRQ-REGGA--TADT-NQ
FLGQIAEMHPEEDHGFLMT-KEGGLLYFHRNSLLNGDFDKLKRGDEVHYVEDMGDTGPTA
AKVRPVETPES-----------
>H0HPL0
MQIPLEIAFHRIDKSDAAESEIRARVDKLEKLYGGLVGCRVRVDQRADKNR--TPPVVHI
EMSVPGHDLVVAYEPERKFQNPDLRNAISDAFDAAERQIVEFKRQ-REGGA--TADT-NQ
FLGQVAEMHPEEDHGFLMT-KEGGLLYFHRNSLLSGDFDKLKRGDEVHYVEDMGDTGPTA
AKVRPVETPES-----------
>A0A8J2YDP4
MQIPIEIAFHQIESSEWVKKEIEARVARLEEIYPRLITARVRIDKMAHSSGSATPPVVRI
ELSVPGHDIVVAHEPDHKYQNPDMRQALNESFSIAERRLLDFKQK-QQGRT--KTHS-SQ
LLAQVAEMHPEEDYGFLMT-SSGALLYFHRNSLLGGNFEDLKRGDSVHYVEEDGDTGPTA
SKVRPAAGASS-----------
>A0AA43KEG2
MKLPPEITYRNVEKTNAIDTLVHEKIAKLEHVCHQINSCHIAIEKIHHRPRSGSPYRVRI
DITVPGHEIVAERNPAESNQYDPLDAVIRDTFNAACQQLVELNRQ-QHESQ--NQEELQA
TTALVTKLFKDRGYGFVRT-LDGREIYFHRNSVLHDDFERLQIGTAVHLTQELGEQGPQA
STVKIIDKPSPPVGK-STILGW
>A0A166L2J3
MKVPPEITYRNVEKTNAIDNLVHEKIAKLENVCDHISSCHISIEKIHDRPRSGSPYRVRI
DMTVPGHELVAERNPAESNQYDPLDAVIRDAFNAARQQLVKLNER-QHES---NQEQAEE
TTALVTKLFKDRGYGFLRT-LEGREIYFHRNSVLHHDFERLEIGTAVHFALEMGEEGPQA
STVKIVDKPGVRAGK-STLLEW
>A0A218PXV0
MKVPPEITYRNVEKTTAIDNLVHEKIAKLENVCDRISSCHIAIEKVHDRPRSGSPYRVRI
DLTVPGHELVAERNPAESNQYDPLDAVIRDAFNAARQQLVKLNER-QHES---NQEEAEE
TTALITKLFKDRGYGFLKT-LDGHEIYFHRNSVIHHDFDRLEIGTAVHFSFVEGEEGPQA
TTVKIFDKPGVRAGK-STMLGW
>A0A6P1ZXE7
MKVPPEITYRNLEKTNAIDNLVHEKITKLENVCDHISSCHIAIEKVHDRPRSGSPYRVRI
DLTVPGHELVAERNPAESNQYDPLDAVIRDAFNAARQQLVKLNER-QHES---NQEEAEE
TTALITKLFKDRGYGFLKT-LDGHEIYFHRNSVIHHDFERLEIGTAVHFSFVEGEEGPQA
TTVKIIDKPGVRAGK-STMLGW
>A0A367QS04
MKLPPEITYRNVEKTDAIDTLVNEKIAKLEQVCSYISSCHIAIEKIHDRPRSGSPYRVRI
DITIPGHELVAESNPAEGIQYEPLDAVIRDAFDAARQQLVKLTQR-QHES---SREVAQE
TTALVTKLFRDRGYGFLKT-LDGQEIYFHSNSVLHDDFQRLEVGTGVHFYLEQGEEGPQA
STVKIVDKPGVRAGK-SALLDW
>A0A8J7LI74
MKVPPEITYRNVEKTDAIDTLVNEKIAKLEQVCSYISSCHIAIEKINDRPRSGSPYRVRI
DITVPGHELVGESNPTEDTQYEPLNAVIRDAFNAARQQLVKLTQR-QHES---SREIDRE
TTALVTKLFRDRGYGFLKT-LDGQEIYFHSNSVLHDDFERLEVGTGVHFFLGQGEEGPQA
STIKIIDKPGVRVGK-STLLDW
>A0A8J7HD04
MKIPPEITYRNVEKTNAIDTLVNEKIAKLEHICNYISSCHIAIEKAHDRPRSGSPYRVRI
DMTVPGHELVAESNPSESNQYEPLDVVIRDAFNAARQQLFKLTKQ-QHES---SYEEVQE
TTALVTKLFRDQGYGFLKT-LDGREIYFHCNSVLHDDFERLEIGTGVHFSLEQGEEGPQA
STVKIINKPGVRVGN-STLLDW
>A0A928WH46
MKIPPEITYRNVEKTNAIAALVNEKIAKLEHVCNYINSCHIAIEKTHDRPRSGSPYRVRI
DITVPGHEIVAESNPGESNQYDPLDAVIRDAFNAARQQLIKLNQR-QHES---SHEQAQE
TTALVTKLFRDQGYGFLKT-LDGQEIYFHRNSVLHDGFERLEIGTGVHFALEQGEEGPQA
STVKIVDKPGVRAGK-STLLDW
>A0A7U3RYI9
MKVPPEITYRNVEKTSAIDGLIQEKIAKLETVCDHISSCHIAIEKIHDRPRSGSPYRVRI
DITVPGHELVAERNPGEGIQYEPLDAVIRDTFNAARQQLVKLNQL-QYER---NQEQFQE
GTGLVTKLFKDRGYGFLRT-LEGREIYFHRNSVLHHEFERLEIGTAVHFAEEMGEEGPQA
STVKIFDKPGVAVGK-STMLGW
>A0A367PWF6
MKITPEITYRNLEKTHAIAALINQKIAKLEHICNYINSCHIAIEKIHDRPRSGSPYRVRI
DITVPGHELVAESNPGEGKQYQPLDVVIRDAFDAACGQLVKLTQR-QQES---NREVAQD
TTAFVTKLFRDRGYGFLKT-LDGQEIYFHRNSVLHDDFQRLEIGTGVYFSVEEGEEGLQA
TTVKITDKPGVRAGK-STLLDW
>A0A9D7VDA1
MKVTPEITYRNLEKTDAIAALINQKIAKLEHICNYINSCHIAIEKIHHRPRSGSPYRVRI
DITVPGHELVAESNPSDGKQYQPLNVVIRDAFDAACGQLVKLTQR-QHES---SSEAVQD
TTALVTKLFRDRGYGFLKA-LDGQEIYFHRNSVLHDDFQRLEIGTGVYFSVEEGEEGLQA
TTVKIVDKPGVRAGK-STLLDW
>A0A9Q5ZD03
MKVTPEITYRNLEKTDAIAALINQKIAKLEHICNYINSCHIAIEKIHHRPRSGSPYRVRI
DITVPGHELVAESNPSDGKQYQPLNVVIRDAFDAACGQLVKLTQR-QHES---SSEAAQD
TTALVTKLFRDRGYGFLKA-LDGQEIYFHRNSVLHDDFQRLEIGTGVYFSVEEGEEGLQA
TTVKIVDKPGVRAGK-STLLDW
>A0A1Z4QJC1
MKVPPEITYRHLEKTDAIATLVAEKIAKLEQVCSYINNCQVAIEKIHDRPRSGSPYRVRI
DITVPNHELVAEINPPEGIQYQPLDAVIREAFDTARQQLIKLTKR-QHES---GHQAPQE
AIAIVTKLFPERGYGFLKA-LDGEEIYFHRNSVLHKDFERLEIGTGVHFSLEQGKAGPQA
STVKIVDKPGVRAGK-STILDW
>A0A2I8ACX3
MKLPLDITYRNLDKSDAIDNLIREKVAKLEHICSYINSCHIAVEKIHDRPRSGSPYRVRI
DLTIPGHELVAESNPAQAVQYEPLDVVVREAFDAARQQLLKLTQR-QKAS---TQAGTGE
TTGLVTKLFREQGYGFIKT-LDSQEIYFHKNSVLHHDFERLEIGTGVYCVVEEGEEGLQA
STVKIVDKPGVRAGK-STLLDW
>K9QTQ7
MKIPLEITYRNLDKTDAIDNLIKEKVAKLEHICSYINSCHIAVEKIHDRPRSGSPYRVRI
DLTVPGHELVAESNPDHGVQYEPLDAVIRDAFDAARQRLIKLTER-QQQS---DQEAIGA
NIGLVTKLFRDRGYGFIKT-LEGREIYFHRNSVLHHDFDRLEIGTGVHFTVEQGEEGPQA
TTVKIVDKPGARAGK-SIVLDW
>A0A0R0MAB0
MKIAPEITYRNLDKSQVIDKLVREKIAKLENICNYINSCHIAIEKSHDRPRSGSPYRVRI
DLTVPGHELVAEKNPGESIRYEPLDAVIRQTFDAMVHQLSKLTQM-QRAS---RDEETRE
SRGFITKLFKEDGYGFLQA-LDGREIYFHKNSVLHQDFNQLKLGACVHFSQEEGEQGPQA
TTIQLVDK------R-------
>A0A7W1WDI2
MKIAPEITYRNLDKSQVIDKLVREKIAKLENICNYINSCHIAIEKSHDRPRSGSPYRVRI
DLTVPGHELVAEKNPGESIRYEPLDAVIRQTFDAMVHQLSKLTQM-QRAS---RDEETRE
STGFITKLFKEDGYGFLQA-LDGREIYFHKNSVLHQDFNQLKLGACVHFSQEEGEQGPQA
TTIQLVDK------R-------
>A0A7H0EX02
MKIAPEITYRNLDKSQVIDKLVREKIAKLENICNYINSCHIAIEKSHDRPRSGSPYRVRI
DLTVPGHELVAEKNPGESIRYEPLDAVIRQTFDAMVHQLSKLTQM-QRAS---RDEETRE
STGFITKLFKEDGYGFLQA-LDGREIYFHKNSVLHEDFNQLKLGACVHFSQEEGEQGPQA
TTIQVVDK------R-------
>A0A1X4G462
MKIAPEITYRNLDKSQIIDKLVREKIAKLENICNYINSCHIAIEKSHDRPRSGSPYRVRI
DLTVPGHELVAEKNPGESIRYEPLDAVIRQTFDAMVHQLSKLTQM-QRAS---RDEETRG
STGFITKLFKEDGYGFLQA-LDGREIYFHKNSVLHQDFNQLKLGACVHFSQEEGEQGPQA
TTIQVVDK------R-------
>A0A9Q5QUF1
MKIAPEITYRNLDKSQIIDKLVREKIAKLENICNYINSCHIAIEKSHDRPRSGSPYRVRI
DLTVPGHELVAEKNPGESIRYEPLDAVIRQTFDAMLHQLSKLTQM-QRAS---RDEETRG
STGFITKLFKEDGYGFLQA-LDGREIYFHKNSVLHQDFNQLKLGACVHFSQEEGEQGPQA
TTILVVDK------R-------
>A0A480A425
MKIQPEITYRNVEKSEAIDNLVHEKIAKLENICNYINSCHIAIEKIHDRPRSGSPYRVRI
DLTVPGHELAAEKNPGEGVQYQPLDAVVRETFDAMRQQLVKLTQL-QRAS---RYEEAQE
STGLVTKLFREDGYGFLKT-LDGREIYFHQNSVLHHDFDRLEIGTGVHFSLEDGEEGPQA
STVKIVDKPGVRAGK-SKLLDW
>A0A926WL88
MKIPPEITYRNVDKSDAIDTLVHEKIAKLEHICNYINSCHIAIEKIHERPRSGSPYRVRI
DLTVPGHELAAEKNPGEGIQYQPLDAVIRETFDAMRQQLAKLTQL-QRAS---RYEEAQE
NTAFVTKLFREDGYGFLKT-LDGREIYFHHNSVLHHDFDRLEIGTGVHFSQEEGEEGPQA
STVKIVDKPGVRAGK-STLLDW
>A0A9X1KE65
MKITPAITYRNLEKSDAIDTLIQEKIAKLEHICNYINNCQIVIEKIHERPRSGSPYRVRI
DLTVPGHELVAEKNPGEGIQYQPLDAVIRETFDAMRHQLAKLTQR-QRAN---RSEEAQE
SIAFVTKLFRQDGYGFLKS-LDGQEIYFHHNSVLHHDFDRLEIGTGVHFSLEQGEEGPQA
SSVKIVDKPGVRAGK-SRLLDW
>A0A9E6RTV3
MKIPPEITYRNVDKTQAIDNLLQEKIAKLEHICNYINSCHITIEKIHDRPRSGSPYRVRI
DLTIPGHELVAQRNPGESIQYEPLDAVIRQTFDAMRQQLTKLTQL-QRAS---RYEEAQE
NIGFVTKLFRENGYGFLKN-LEGREIYFHENSVLNHDFERLEIGTGVHFSPEEGENGPQA
STVKIVDKPGVCAGK-STMLDW
>A0A0C1RNI4
MKVAPEITYRNVDKTNALDNLVNEKIGKLEQVCNHISSCHIAIEKIHDRPRSGSPYRVRI
DMTVPGHELVAESNPTDENQYAPVEAVIRDAFKAAVTQLKKLNEQ-QQES---THTDAEE
TTALVTKLFREDGYGFIRA-LDGQEIYFHRNSVLHDDFDRIELGTGVRFSMVMGEEGPQA
STVQIVDKPGANAGK-STLLGY
>A0A844MMP5
MKVAPEITYRNVDKTNALDNLVNEKVGKLEQVCNHISSCHIAIEKIHDRPRSGSPYRVRI
DMTVPGHELVAESNPADDNQYAPVEAVIRDAFKAAVTQLKKLNEK-QQES---THTDADE
TTALVTKLFREDGYGFIRA-LDGQEIYFHRNSVLNNDFDRIAIGTGVRFSMVMGEEGPQA
STVQIVDKPGANAGK-STLLGY
>A0A139X7W8
MKVAPEITYRNVDKTNALDNLVNEKVGKLEQVCSYISSCHIAIEKIHDRPRSGSPFRVRI
DMTVPGHELVAESNPTDDNQYAPVEAVIRDAFKAAVTQLKKLNER-QQES---THTDAEE
TTALVTKLFREDGYGFIRA-LDGQEIYFHRNSVLNDDFDRIEIGTGVRFSMVMGEEGPQA
STMQIVDKPGANAGK-SALLGY
>A0A1Y0RJQ8
MKIAPEITYRNVQKTDALNNLINEKIGKLEQVCEYISSCHIVIEKIHDRPRSGSPYRVRI
DITVPGHELIAESNPADTNQYVPVDAVIRDAFKAAVQQLRKLTER-QQES---THDDTQE
TTALVTKLFADRGYGFIKT-LDGQEIYFHRNSVLHDDFDRLEIGTGVRFAMEDGLEGPKA
STVQIVDKAGARAGK-SLLLGW
>A0AA91GGS2
MKVAPEITYRNVDKSDAIDNLVNEKIGKLEQVCDYISSCHIAIEKIHDRPRTGSPYRVRI
DITVPGHELVAESNPSDTNQYAPLDAVVRDAFKAAVQQLRKLSKR-QQES---THDDPQE
TIALVTKLFPDRGYGFIKT-IDAQEIYFHRNSVLHDDFDRIEIGTGVRFSVEEGEEGPQA
TTVQIVNKPGASVGK-STLLGW
>A0A0S3TQS2
MKVPPEITYRNVDKTNALDALVKEKIAKLEQVCDYISSCHIVIEKIHDRPRSGSPYRVRI
DMTVPGHELVAESNPPDVNQYPPLEAVIRDAFHAATRQLRELARQ-QRES---TNDSAQQ
TTALVIKLFPEQGYGFLKT-LDGEEVYFHRNSVLHDDFDRLEIGTGVHCFVELGEEGLQA
STVKIVDKPGVGAGK-ATILGW
>A0A1U7GVA8
MKVPPEITYRNVDKTNALDALVKEKIAKLEQVCDYISSCHIVIEKIHDRPRSGSPYRVRI
DMTVPGHELVAESNPPDVNQYPPLEAVIRDAFHAATRQLRELARQ-QRES---TNDSAQQ
TTALVIKLFPEQGYGFLKT-LDGEEVYFHRNSVLHDDFDRLEIGTGVHCFVELGEEGLQA
STVKIVDKPGVGAGK-ATILGW
>G6FS59
MKVPPEITYRNVDKTNALDALVKEKIAKLEQVCDYISSCHIVIEKIHDRPRSGSPYRVRI
DMTVPGHELVAESNPPDVNQYPPLEAVIRDAFHAATRQLRELARQ-QRES---TNDSAQQ
TTALVIKLFPEQGYGFLKT-LDGEEVYFHRNSVLHDDFDRLEIGTGVHCFVELGEEGLQA
STVKIVDKPGVGAGK-ATILGW
>A0A2N6LE67
MKVPPEITYRNVDKTNALDALVKEKIAKLEQVCDYISSCHIVIEKIHDRPRSGSPYRVRI
DMTVPGHELVAESNPPDVNQYPPLEAVIRDAFHAATRQLRELARQ-QRES---TNDSAQQ
TTALVIKLFPEQGYGFLKT-LDGEEVYFHRNSVLHDDFDRLEIGTGVHCFVELGEEGLQA
STVKIVDKPGVGAGK-ATILGW
>A0A2N6KEY2
MKVPPEITYRNLDKTNALDALVKEKIAKLEQVCDYISSCHIVIEKIHDRPRSGSPYRVRI
DMTVPGHELVAESNPPDVNQYPPLEAVIRDAFHAATRQLRELARQ-QRES---TNDSAQQ
TTALVIKLFPEQGYGFLKT-LDGEEVYFHRNSVLHDNFDRLEIGTGVHCFVELGEEGLQA
STVKIVDKPGVGAGK-ATILGW
>A0A2N6K2D0
MKVPPEITYRNVDKTDALDALVNEKIGKLEQVCDYISSCHIVIEKIHDRPRSGSPYRVRI
DMTVPGHELVAESNPPDVNQYPPLESVIRDAFHAATRQLRELARQ-QRES---TNDSAQQ
TTALVIKLFPEQGYGFLKT-LDGEEVYFHRNSVLHDDFDRLEIGTGVHCFVELGEEGPQA
STVKIVDKPGVSAGK-ATILGW
>A0A9E3H9K7
MKIPPEITYRNVEKTNAIDALINEKITKLEQVCNYLSSCHIVIEKVHDRPRSGSPHRVRI
DMTIPGHELVAESNPPDVNQYPPLEAVIRDAFQAAIRQLRDLTEQ-QRES---TNDSAEQ
TTALVTKLFSQQGYGFIKT-LDGEEVYFHRNSVLHDEFDRLEIGTGVHCFVELGEEGPQA
STVKIVDKPGVSAGK-ATILGW
>A0A433N012
MKVPPEITYRNLEKTDAIDALVHEKIAKLEQVCNYISSCHIAIEKIHDRPRAGSPYRVRI
DMTVPGHELVAESNPPDVNQYPPLESVIRDAFNAAVRQLKKLSEQ-QHEY---VQDNTQQ
TTALVTKLFPEEGYGFVRT-LDGQEIYFHRNSVLHDDFERLEIGTGVSCFVELGEEGPQA
STVKIVDKPGARAGK-VNILGW
>A0A352AD25
MKIPLEITYRDVERTESIDELIHEKVAKLEGVCNYISSCHIAIEKPHDRPRSGSPYRVRL
DITVPSHELVAESNPGEGTQYDPLDVVIRDAFKAARRQLKKLTEQ-QRGK----AYETQD
STGLVTKLFPEEGYGFLRS-LEGREIYFHRNSVLNDDFERLELGTGVRFFVEQGEQGPQA
STVQIVDKPGVRAAK-SAILGW
>A0A8J6R2C8
MKVPLEVTYRDVEKTAAIDALIHEKVAKLEEVCDHISSCHIAVEKIHDRPRSGSPYRVRI
DMTVPGHELVADSNPGEETQYVELDTVIRDAFSAARRQLSKLTKR-QHES----NQEPYE
TTALVNKIFREEGYGFIKT-LDGQDIYFHRNSVLHDDFDRLEIGTGVRFFVEDGEEGPQA
TTVKIVDKPGVTVGK-SSLLGW
>A0A8J7B6E9
MKVPLEVTYRDVEKTAAIDALIHEKVAKLEEVCDHISSCHIAVEKIHDRPRSGSPYRVRI
DMTVPGHELVADSNPGEETQYVELDTVIRDAFSAARRQLSKLTKR-QHES----NQEAYE
TTALVNKIFREEGYGFIKT-LDGQDIYFHRNSVLHDDFDRLEIGTGVRFFVEDGEEGPQA
TTVKIVDKPGVTVGK-SSLLGW
>A0A951PPV1
MKVPLEITYRDVEKTAAIDALVHEKVAKLEQVCDYISSCHIAIEKPHDRPSNGSPYRVRI
DMTVPGHELVADSHPGEGTQYDPLDVVIRDAFKAALRQLKKLTKQ-QHES----THEAQD
SIALVTKLFPEEGYGFLKT-LDGQDIYFHQNSVLNDDFERLEIGTGVHFFLEEGEEGPQA
STVKIVDKPGASVGK-STLLGW
>A0A926Z007
MKIPPEITYRFIDKTDAIDSLVHEKIGKLEQVCDHISSCHIAIEKINDRPRSGSPYRVRL
DITVPGHEIVAESNPGEGNQYDPLDAVIRNAFRAAQTQLKKLNQR-QNES----THEGHE
TTALVVRLFRDQGYGFIRG-LDGQEFYFHRNSVLHDDFDRLEVGTGVRFVSNDGEQGPHA
STVQIVDKPGHRAGE-ATLLGW
>B8HME4
MKVPPEITYRDVPKNAAIESLVQEKITKLERVCDHISSCHIAIEKIHDRPRRGSPYRVRL
DITVPSHELVAESNPGEENQYVELDTVIRDAFQKAERQLRELSRQ-QRQS----SHLEGD
SAALVTRLFREQGYGFLKT-LGGEEIYFHRNSVLHDDFERLEVGTGVRFVAVEGAEGLQA
STVQIVDKPGARAGK-ATVLGW
>E0UGS4
MKIPVEISYRGVEKTDTIETLIDEKVAKLEKFCNYLNSCHIAVEKIHDRPRSGSPYRVRI
DITVPSHELVAESNPAEQNQYVELDRVIRDAFSKAERQVKELSRQ-QRDS----SGAAQD
TEALVVRLFPEQDYGFLKT-LDGEEIYFHRNSVLHNDFERLAVGTGVRYSAIEDDQGPRA
TTVQIVDKPGANVGK-SNLLGW
>A0A8J7EWP3
MKVPPEITYRGVDKTAAIDALVNEKIAKLERVCDHISSCHIAIEKIHDRPKGGSPYRVRL
DITVPGHELAAESNPSDRNQYPELDVVVRDAFDKAWRQLRDLSKQ-QQEYV---NDGGHD
TTALVTKLFPEQDYGFIKT-LEGEDVYFHRNSVLHDDFDRLNVGTGVRFEAVADEEGMHA
STVQIVNKSGASVGK-ATLLGW
>A0A926TTZ4
MKISPEITYRGIDKSEAIDNLIHEKIAKLEKVCDHISSCHIAVEKDQDRPRNKSPYRVRL
DITVPNHEVVAQSNLAIAKQYVGLDTVVRDAFDKAWRQLRDLSRQ-QREH---TNDGAED
TAALVTKLFPEQGYGFLKT-LGGEDIYFHRNSVIHGDFDRLSLGTGVHFEAVEGEQGLQA
TTVKIVDKPGVRAGK-AALLGW
>A0A926SLV9
MKVPPEITYRDVEKTDAVQTLVEEKLAKLERMCDYINGCHIAIEKINDRPRSGSPYRVRI
DLTIPNHELVADCHPSEENQYVKLDAVIRDAFSKMETQIRKLTKQ-QREH---DHNDATE
VTALVTKVFHEDGYGFIKD-LTGEEVYFHRNSVLHDDFDRIQIGTGVRYSATDGDKGLQA
TSVQIVDKPGARAGK-AQLLGW
>A0A927A7B4
MQVALEITYRDVDKTPAIESLVQEKVAKLERLCNYINSCQIALEKIHDRPKHGSPYRVRI
DITVPNHELVADSNPGDRIQYAELDTVIRDAFSKVERQLKELTEK-QRES----GVAAQD
TVALVTRLFPEAGYGFIKR-IDGEDIYFHRNSVLHDNFDRLEVGTGVRFEAEEGDKGLQA
TSVQIVNKPGVSVGK-AELLGW
>A0A937JU41
MQVALEITCRDVEKTLAIEALIHEKVARLERLCNYINHCQIALEKIHDRPKQGSPFRVRI
DLTVPNHELVADSHPADRNQYPDIDTVIRDAFSKIERQLKELVRQ-QRES----GSGIQE
TAALVTTLYPEADYGFIKT-LEGEEIYFHRHSVLHGDFDRLAVGTGVRFAVAEGENGPQA
TSVQIVNKPGVRTGK-ATILGW
>A0A8J7ATL3
MQVPLEVTYRDVPKTDAIEALVQGKVARLERVCDHISSCHIAIEKAHDRPSNGSPYRVRI
DLTVPGHELAAVENPGEGTQYEPLEVVIRDTFAAAERQLKELNER-QHDQV--KAHPTQS
VTGIITQLFPEEGYGFLKT-LEGQEIYFHRNSVLQNDYDRLAIGTGVHFFVEEGEEGPQA
STVKIVDKPGAHVPE-SAELGW
>A0A2T2RNT2
MKVPLEISYRDIEKTDAIDTLVREKAAKLEEFHGEINSCRVALEKEHDSPDSGSPYRVRI
DLRVPSHELAVTKNPEESTQYVELETVIREAFEAARKQLVKLNEQ-QQGEV--KEHLQEE
MAAVVSELFPEQGYGFLRS-LQEEEIYFHRNSVLHNDFDRLEVGTGVQCLVEEGEQGSQA
STVRIVS---------------
>A0A926W7I8
MQVPLEVTYRNLDKTSALETLIQEKVAKLEEVCDHISSCRVAVEKVHDHPDHGSPFRVRV
DLTVPGHELAVAKNPAESTQHIPLESVVRSAFDAARKQLVKLVDR-QQNRT--KSHPDQE
MGAIVTQLFPEEGYGFLRD-LDGQEIYFHRNSVLNNDFDRLTLGTGVHCFVQEGEEGPQA
STVQIVSKPGANAEK-SAPAGW
>A0A8J7AVU2
MQIPLDITYRDIEKTPALEELIRSKAAKLEDVCDHIMGCHIAVERAHTHPSHGSPYRVRL
DLTVPGHEIAVAKNPGEGVQYDPLETVIRDVFDAARRQLKELTEK-QQNHT--KSHPEQA
VGGIVSKLFPSQGYGFLKT-LDGQEVYFHSNSVLHDDFSRLTVGTGVQYFLSEGIDGPQA
STVRLVDKPGIRPPEDSTPQGW
>A0A2P8VU74
MQIPLDITYRDVDKTPALEALIRSKVDKLEDVCDHIMGCHIAVERAHTHPSHGSPYRVRL
DLTVPGHEIAVAKNPGEGVQYDSLETVIRDVFDAARRQLKELTEK-QQNHT--KSHPEQV
VGGIVSKLFPSQGYGFLKS-LDGQEIYFHSNSVLHDDFDRLTVGAGVQYFLSEGIDGPQA
STVRLLDKSGIRPPEDSAPQGW
>A0A8J7JFF6
MQIPLDITYRDVDKTPALEALIRSKVDKLEDVCDHIMGCHIAVERAHSHPNHGSPYRVRL
DLTVPGHEIAVAKNPGEGVQYDSLETVIRDAFDAARRQLKELTER-QQNHT--KSHPEQV
VGGIISKLFPSQGYGFLKS-LDGQDIYFHSNSVLHDDFDRLTVGAGVQYFLSEGIDGPQA
STVRLLDKPGIRPPEDSAPQGW
>A0A2P8WCS5
MQVPLDIMYRDVEKTDALETLIRSKVDKLEEVCDHIIGCHVAVGKAHENPDHGSPYLVRV
DVTVPGHEITTTKNPAESVQYVPLETVIRDAFEATRRQLVELVDR-QQDQV--KSHPEQS
VAGIVIKLMPQNNYGFLKT-VDGREVYFHRNSVLQNDYDRLTVGTGVQFFLSEGINGPQA
STVRIISKPGVRSEK-AQPAGW
>A0A926V3Z9
MRIPVDITYRNVEKTDALETLIQEKLAKLDEVCDHIMGCHIAIEQVHTSPQEGSPYRVRI
DMTIPQHELAVVKSPNEGGQYDSLESVIRDAFDAARKQLKKLTER-QHQKV--KHHPEQV
TGGIITQLFASEDYGFIKT-LDSQDIYFNRNSVLNDDFDRLTVGTGVRFFVVDGVEGPRA
STVQIVDKPGVSSEK-VHHNGW
>A0A0F5YLZ4
MKIQPEISYHNIDKNQAIDSLVREKIGKLEQFCNYMNSCRVVIEKNHEHPKAGSPYRVRL
DITVPGHELAVDRSPDQGIQYEPLESVIRDAFEAARRQLVELVER-QRQWD--RNSPQQQ
MVAIVTQIFPEEGYGFLRT-VDDREIYFHKNSVLHNDFERLTVGTGVRYVEEEGEKGPQA
TTVQIVNKPGVRTDK-ATELGW
>A0YQ12
MKIPTEITYHHLEKTEAIDSLVREKIAKLEQFCDYMNSCRVVIEKTHDHPKMGSPYRVRL
DITVPGHELVVDRSPDEGIQYEALETVIREAFDAARRQLVELVER-QRQWD--RNSPQQQ
MVAIVTQLFPEEGYGFLRT-IDDREIYFHKNSVLNNEFERLTVGTGVRYAEEQGEKGPQA
TTVKIVNKPGVSADK-VTELGW
>U7QRP6
MKIPTEITYHHLEKTEAIDSLVREKIAKLEQFCDYMNSCRVVIEKTHDHPKMGSPYRVRL
DITVPGHELAVDRSPDEGIQYEALETVIREAFDAARRQLVELVER-QRQWD--RNSPQQQ
MVAIVTQLFTEEGYGFLRT-IDDREIYFHKNSVLNNDFERLTVGTGVRYVEEQGENGPQA
TTVKIVNKPGVSAEK-ATELGW
>A0A6I5N410
MQIFPEVSYRDVEKTDALETLIQEKVSKLEQVCDHINSCRIAIEKVHDHPSSGSPYRVRL
DITVPGHELAVDKSPDSGVQYIPLEAVIRDAFDAARRQLSELNAK-QHNEV--KQHPQQA
MMAIVTKLFPEENYGFLKT-LDGQEVYFHRNSVTNADFERLEFGTGVHFMSVEGEKGLQA
STVRVVNKPGASAAP-DPSEGW
>A0A8J7EXR7
MNIPAEVTYRGVEKTDAIDSLVNSKIAKLEQFCDHISSCRVAIEKTHDHPSSGSPYRVRL
DITVPAHELAVDRSPDIGIQYEPLDAVIRHAFDAMQRQLKELNDR-QQGEV--KEHPQQA
MVAVVSKLFPEQDYGFIKT-LDGREIYFHRNSVIHGDFERIEVGTGVQFSETLGEMGPQA
TTVRIVDTVSN---K-------
>A0A929B1F8
MKVPAEISYREVEKTEALDSLIHEKLAKLEKFCDHISSCHVAIEKIHDRPKTGSPYRVRL
DITVPGHEIAAVSNPDEGNQYEPLEAVIRDAFEAARRQLVKLNEK-QHDRV--KVHPQQE
MKAVVTKLFPEQGYGFLKT-TDGREIYFQRNSVANDDFDRIEIGTGVQYSEIEGEMGPQA
TTVQIVDKPGPGAAT-EGTLGW
>K9TEZ6
MQVPVEITYRNLEKTEAIDNLVREKVAKLEQFCDHITSCRVAVEKNNERPSSGSPYRVRF
DITVPSHEIAAVCNPGEGNQYDELDTVIRNAYEAARRQVVELTQR-QNNKV--KDHPAQA
MGAVVSQLFPEDGYGFIKT-LDGREIYFHRNSVLGDRFDELKEGAGVHFSETQGEMGPQA
TTVHLVNKLGPNEAT-ESNIGW
>A0A6P1AI85
MKIPLEISYRGVDKSEAIESLIRQKASKLEQVCNYMNSCRVIVEKIHEHPKSGSPYRVRI
DMTVPGHELAVDKSPDAGKQYEPLDAVIRDAFEAARRQLKELTEK-QRGDV--KFHPEQA
MEAVVTKLFPEQDYGFLQP-LSGEEVFFHRNSVINNDFDRIRVGTGVQFAALQDDQGVRA
TTVQIVSKPGATIDR-DEELGW
>A0A2T1CTS9
MKIKPEITYRHLEKTAAIQSLVEEKIAKLEQFCDYMNSCHVVIEKDNDHPSSGSPYRVSI
DITIPHGELAVVKSPDVGKQYLPLKTVIRDAFEAARRQLISITTE-QKGER--KIHPEQQ
VSAMVTKLFAEQGYGFIQEISTGKEIYFHRNSVTNNDFERLTVGSGVRYKETMGEMGPQA
TTVQLLDPG-----------V-
>A0A928VZZ5
MKITPEITYRNLERTPAIDNLIQEKIAKLEQFCDYMNSCRIVVEKDKDSPISGSPYRVSI
DITIPSREIAVVENPDTGKQYTPLETVIRDAFEAARRQIVSISTE-QQGER--KVHPEQE
TTAIVVKLFAEQGYGFIKQ-VDGKEVYFHRNSVTNNDFDRIKVGTGVRFKETMGEMGPQA
TTVQIVSQHGSGRSS-DDAQGW
>A0A0V7ZGX3
MQIPPEITYRNITKTEAIDSLIREKIAKLEKFCNYMNSCHVVVEKAHENPESGSPHRISI
DITIPGREIAVGYNPDKGKQYPPLEAVIRDAFEAARRQLVGLTTE-QQGEV--KTHPEQE
MGAVITKLFSEQGYGFLKE-ISGKEVYFHRNSVTNQSFEQLEVGNGVRFKETEGEMGPQA
TTVQVVDKQSSPRIE-SSALGW
>A0A0S7ZNR7
MQIPLEITYRGILKTEEVENIIKEKVKKLEKICDYISSCRVVVEKPQKHQKSGSPYRVRI
NLTVPGHELVVRRETGHGELHEDLGTEIREAFNVAQRQLKELIDR-QRGEI--KTHPQQE
VHAVVSKLFKEEGYGFIKT-LDGREIYFHRNSVLNDEFDNITIGTGVNFTEQTSEKGPHA
STVRIVGKPGVLKVKN-P-IDL
>A0A0S7ZR44
MQIPLEISYRDVQKIDAIENLIKEKTEKLEKLCNYITSCRVAVEKPQKHQRSGSSYRVRI
DLTVPGHELVVRREAGQGNVHEDLTTVIRDAFDAVQRQLKELVER-QRGGI--KTHPRQE
VRAVVSKLFKNEGFGFIKT-IDGREIYFHRNSVLDDEFDSLTEGTGVSFTEQPSEKGPHA
STVRVVGRPGRKNH--------
>A0A1G0SX32
MQIPLEISFRDVPKTEEIENLIRDKAKKLERVYDHITGCRIAVERPHNYVKTGSKYRIRL
NITVPGHEVVIKKEPGKNNMHDSLTTIIRDAFNAARKQLQKLSEI-QRKET--KTHPEQE
VRAIISKIYPDEGYGFLRT-INGREIYFHKNSLLNEEFDNLKEGKGVRFFEEEGEKGPQA
STVQVIN---------------
>A0A3N5QIJ4
MQMPLEISFRDVPKTEAIDNLIREKAKKLEQVCDHITGCRIAVEKPHNNVKVGNEYRVRI
DITVPGHEVVINKEPGKNDMHNSLPAVIRDAFDAARKQLQKLSAI-QRNET--KVHPEQE
VRAIVSRLFHEEGYGFLRT-INGREIYFHKNSLINGKFEELREGNGVRFFEEDGEKGPQA
STVLVIN---------------
>A0A3A4WVN1
MRVPLEITFRDVDKTEGLEELIREKATKLEIVCQDMISCRVAIEKPQSHQRSGSPYRVRI
NMRIPGHEIVAERKSGEGDLHDPLPKVIRSAFEAADKQLRALNAK-RRRDV--KSHPKQE
VGAVVSKLFPEKGYGFLRS-LDGREIYFHRNSIARDEFGRLEVGTGVRFVESMGEEGPQA
STVQIVDKPGVSSPK-SDI---
>A0A419FF49
MQIPLELSFRNVPKTDAIEALIREKVAKLEQVCDYINSCRVAVEKPQSHQNSGNVYRVRL
GITVPGHEIVVTREPGNNQMHRPLSSVIREAFSAARRQLKELVNR-QRMEV--KSHPQQE
AQAIVIRLFPEEGYGFVQT-IDGLEIYFHRNSVINHDFERLQVGTGVRYVAVEGEEGLQA
TTIQIVNKPGVRRTEQAVENGK
>A0A933FTF9
MEVPLEVTFRNVPKSPAIDSLIRKKAAKLDKVCDHITSCRVAIEKPHEHQQSGNPFRVRI
DITIPGHEMVITRNSGEGERRDNLASVVRSAFDSALRQLKELVSR-QRRDI--KSHPEQD
VGGFVVRVFRRKGYGFVQA-LDGREIYFHKNSVLNGDFDRMEVGTGVRFVEEEGEKGLQA
STVQIVDKPGP-----------
>A0A534N4A2
MQVPLKITFRNVSKTPDIEALIGKQTAKLEHVCDHILSCRIAVEKPQEQERTGNPFRVRI
GVTVPKQELVVTREASEGD--------LHKRLRAMQRQLKRLVDR-QHKGV--KTDAEPG
LGGFVSLLLRKEGYGFIRS-LDGRQIYFHRDSLPGGEFDRLEIGTSVHWVEGQVEKRPRA
TSVRIVDKPGSRTGA-------
>A0A535BKP8
MQVPLKITFRNVRKTPDIEALIGKQAAKLERVCNHIVSCRMAVEKPQQHQRTGNPFRVRI
DVS-------------EGDLHERLPTVLRGAFGVMRRQIKKLAEK-QRSQV--KTHPEQA
VGGFVSLLLRREAYGFIRS-LDGREIYFHENSMPAGEFGRLEIGTGVRWVEEQGEKGPQA
SALRIVDKPGSRTGK-------
>A0A6I1QVX1
MQVPLQVSFRNVRKSTAIEDLIRNQAAKLERVCDHVVRCRVAIEKPQKHQKSGNPFRVRI
DVTVPEHELIVTREASEGDLHDQLPTVVRNGFGAMRRQLKKLVEK-QHGDV--KTHPAQE
VGGLVLRLFREQGYGFIKS-PDGEEIYFHKNSFPGNEFDRLEVGTGVQWHEEQGNNGPQA
TTVRIVD---------------
>A0A2N2H630
MKVPLEITFRGVEKSDFLEELIRQKAAALEKVCDHVISCRVAVESPQQHQRGGRPFRVRI
TLNVPGHEVAVRREASEGSIHDELPAVIRSAFDAARRKLKRLTEK-KRGEV--KTHPHEE
SMAIVVRLFREGGYGFLKT-LDGRDLYFHQNSVLQNDFDRLEIGTGVRYEEEEGEDGPQA
STVQIIDKPGARVSAQ-SPLGW
>A0A2N2JYU0
MKVPLEITFRGVEKSDFLEELIRQKAAALEKVCDHVISCRVAVEAPQQHQRGGRPFRVRI
TLNVPGHEVAVRREASEGSIHDELPAVIRNAFDAARRKLKRLTEK-KRGEV--KTHPHEE
SMAIVVRLFREDGYGFLKT-LDGRDLYFHQNSVLQNDFDRLEIGTGVRYEEEEGEDGPQA
STVQIIDKPGARVSAQ-SPLGW
>A0A3A4ZWX7
MKVPLEITFRGVEKTDFLEELIREKAATLERVSDEIISCRVAVEAPQQHQRGGRPFRVRI
NLNVPGHEVAVKREASGGSIHDELPSVIRSAFDAARRKVQSLTEK-KRGEV--KTPVQEE
TMAIVVRLFREQGYGFLKT-LDGRDLYFHQNSVLRNDFDRLEIGTGVRYEEEEGEDGPQA
STVQIIDKPGARVSEA-SPPGW
>A0AA96JXE6
MDVPLEITYRNVEKTEALDALIRKKVENLEKVCSYLNSCRIAVEKSQ-HDRAGNPYRVRI
NMTVPGHELAVTRNPGEGDL-SELPQVIRKAFEAARRQLKTLVAK-QRGAV--KTHPEQE
SVGYVTKLFAEGGYGFLQR-PDGQEIYFHQHSVLQGDFARLEIGTGVRFVEEKGEEGPQA
STVQIVDKPGVRAGS-AETENQ
>A0A968CY76
MQVPLEISYRDVEKTDALQDEIDEEAAELEKVCDYITSCRVAVERPHEHPRSGNPFRVRI
DVRVPSHELVATHEPQDSEMHELLHAVLSKTFDSMRRQLEKLVEQ-QRGEV--KSHPQEQ
LTGFVQKLFRDEGYGFLKT-VEGEDIYFHENSVLHNDFDRLEIGTQVRYVAEMGKKGPQA
STVQIVDKPGVRSSR-SDILGW
>A0A7X7E4A1
MQVPLEITFRDVLKTPELEELIRQKAQHLDKICDHINSCRVSVEKLQKHQSTGQPFKVRI
DLTVPGHELVVSRDPSRGNLHLDLPAEIRWAFEAMERQLIELLDK-LKRDI--KKHPFQQ
VQGVIERLFRENGSGFIRT-IDGREVYFHKNSVLHGAYLQLKIGTGVRFSEEMGEKGPQA
TSVQIVEIKESY----------
>A0A847P0Y4
MQVPLEITFRDVEKTEELEELIRRKAAKLDRIFGHINSCRVIVEKVQKHQSSGQPYRVRL
DIKIPGHELVVSRDPSKGDLHLDVAAEIRWAFEAAARQIKELVDK-LNGDV--KVHPYQQ
VQGVIEKIFYNEDAGFIRT-VDGREIFFHKNSLLHFSFDQLRVGMGVRFSEEMGEKGPQA
TSVQIMEIPESY----------
>A0A7X7ND55
MQVPLEITFRDVEKTAEVEELIRRKAAKLDKISDHISSCRVIVEKLQKHQQNSQPYRVRI
DMTIPGHELVVSRDASKSDLHQDLGAEIRWAFNAAERQLKELLDR-MNGDI--KIHQYQH
VQGMIERLFPEDKTGFIRT-IDGREIYFHANSLVNRGYGELKAGMGVRFSEEMGEKGPQC
TSVQVVDVQESY----------
>A0A1G2Z5U0
MKVPLEIAFKGIKHTDEIDTLIREEADKIQRVCSYMISCRVAIEKRQEHQEVGNPYRVRI
DMTVPGHELVVKREPSKGDMHDPLEMVIKHAFNAAARRLRKLVEQ-QRGAV--KSHPDQQ
VTAVVHRLFPEQQYGFLRT-VDTEEIYFHKNSVLHHDFDRLAVGMGVRYTAEQGEKGLQA
TSVQLVDVPRTPVEAP------
>A0A938LUP2
MRVPLEIAFKGIEHTDEIDTLIREEAEKLQRVCSYIMSCRVAVEKRQQHQDRGNPYRVRI
DMTVPGHELVVKREHTKGNLHDPLALVIKNAFTVAARQLKKLVQQ-QRGDV--KTHPDQQ
VMAVIHQLFPEEGYGFLRT-VDTDEIYFHRNSVLHDDFDRLAIGLGVRYAAELGEKGPQA
TSVQIVDKPRPPLQAPR-----
>A0A1U9NIW1
MQGPTEITFKDVTKTPELEDLINGKIAKLEKICPQMISCRVMVECPQKHPDTGNPHRVRI
DVTVPSQEIVAKQSASEGDMHTPLETVINNTFKAAEKQLKKLSEK-EKGQV--KIHPEQQ
VMGIVTKIFADEDYGFIRT-VDGDDVYFHKNSVLHDDYDRLNVGTGVRFVVHMGEKGPQA
SSVEIEYQPKPGNIA-------
>A0A9D5JN14
MQVPLRLTFRGMEGSPNLREEIESHVSKLERFCDHIISCSVVIEKDQKYQERGSPYRVRI
TMNIPGHEIVVRKEPAQGNLHDPLTLTLNDAFEAAERQLKELTEK-QHGEV--KSHPQRK
INAYVSKVFKDKGYGFLRN-ERGEEVYFHKNSVLHNNFKRLSKGCGVHYIEEIGEKGPQA
STVRLIDKPSYG----------
>S7VI36
MIIPPEITCRNVDSSPALESIILEKAAKLDEVHDKIMSCRTAIEKVQEHQRSGSPYRVRI
IVRVPNKELVVSRDPGNGDVNERLKTAVNDAFDTMRRQLVRLKQK-QHGDV--KVHETPG
VIGHVVRLFPDEGFGFLRT-LEGRELYFHRNSVLHDDFGRLEVGTGVRCFPREGEKGPQA
STVQIIDKPGAAMAQ-VPKEGW
>A0A933IQ11
METPPEITFRGLEKNDEIEARILEKVNKLDEIHPGIISCRVAVEKLQEHQRSGAPYRVRV
VVRLPGKELVGRHELGEGDIRERLQTAVTEAFGDVRRQLIKTKDK-QQGKV--KAPPDQE
LIGYVVRLFRDEGYGFIRT-TEGREIYFHQHAVLHDDFQRLEIGTGVRYFPSEGDEGPQA
STVQVVDKTGSRVSK-VPQAGV
>A0A1G2YA35
MNVPLELVFRGVERTEGVENLINERVRKLHRICKYINSVRVAVEKPQTHQEIGNPFRIRV
EMRVPGHDLVVRRESSEGDMHDPLGMMIRLAFDAGERQLRKLVGK-QRYDT--KNHIDPW
SVGTVVKLFGKEDYGFIKA-MAGRDIYFHKHSVLNGAFEKLVVGTVVRFFEESGDEGPQA
STVHILEKAPMAQIEI-R-A--
>F3Z013
MQVPLEVTYREVDKNDFIDDLIRRKAAKLEKACPHLISCRVVVALDQKQQRTGNIYRVHI
NMLVPGHTLTADRKGVVAKLHEDLPPLIREAFDAANRQVRELATQ-QKGKT--KLHPEQQ
TNAFVHRLFTDQDYGFIRT-VDGQDIYFHRNSLLNANFDTLELGTGVAYEATEGDEGLQA
STVRVIEHKTSHVPPE-E-LGW
>M5PVM2
MQVPLEVTYREVDKNDFIDDLIRRKAAKLEKACPHLISCRVVVALDQKQQRTGNIYRVHI
NMLVPGHTLTADRKGVVAKLHEDLPPLIREAFDAANRQVRDLATQ-QKGKT--KLHPEQQ
TNAFVHRLFTDQDYGFIRT-VDGQDIYFHRNSLLNANFDTLELGTGVAFEATEGDEGLQA
STVRVIEHKTSHVPSE-E-LGW
>A0A838DD52
MRLPVEISYRGVEKTPDIDHLIRSKAARLDRFCDHISRCDVAVEHPNQQQRSGNPFRVRI
DVTVPGHELVADEKQTEHEMHEPLTKIINDAFKTMERQLKDLVER-QRHEV--KTHA-EP
-RALITKLFS--DYGFITD-GGGVDIYFHRNAIVNTPFEELKVGMEVRYDQSQGEMGPQA
STVHVVSTGGPKL---------
>A0A838FQV9
MQLPVEISYRGVEKSPEIDDLIRTKAARLDRFCDHITRCDVAVEQPNQQQRSGNPFRVRI
DLTVPGHELVADEKQTEHEMHEPLTKIINDAFKTMERQLKDLVEK-QRHEV--KTHA--E
PRALITKLFS--DYGFITD-GGGVDIYFHRNAVVNSGFAELKVGAEVRFDLSHGEMGPQA
STVHIVSTGGPKL---------
>A0A838N508
MQLPVEISYRGVEKTAEIDDLIRSKAARLDRFCDHISRCDIAVEQPNQQQRSGNPFRVRI
DLTVPGHELVADEKQTEHEMHEPLTKIINDAFKTMERQLKDLVER-QRHEV--KTHV--E
PRALITKLFS--DYGFITD-GGGVDVYFHRNAVVNTPFEELKIGTEVRFDLSHGEMGPQA
STVHVVSTGGPKL---------
>A0A7W1NZ80
MQLPVEISYRGVEKSDEIDNLIRSKAARLDRFCDHISRCDVAVEQPNHQQRSGNPFRVRI
DLTVPGHELVADEKQTEHEMHEPLTKIINDAFKKMERQLKELVAR-QRHEV--KTHA--E
PRALITKLFS--DYGFITD-GGGVDVYFHRNAVVGTAFEDLKVGAEVRFDLSHGDVGPQA
STVHIVSTGGPKL---------
>A0A7W1QPL8
MQLPLEISYRGVEKSEELDHLIRTKAARLDRFCDHISRCDVAVEQPNHQQRAGNPFRVRV
DVTVPGHELVADERQTEHEMHEPLTKIINDAFKTMERQLKDLVGR-QRHEV--KTHA--E
PRALITKLFA--DYGFITD-GGGVDIYFHRNAVVGTEFAGLKIGTEVRFDLSHGEMGPQA
STVHVVSTGGSKL---------
>A0A838I651
MQLPIEISYRGVQKSAEIDDLIRAKATRLDRFCDHISRCSIAIEQPNHQQRSGNPFRVRV
DVTVPGHELVADEKQTEHEMHEPLTKIINDAFKTMERQLKDLVER-QRHEV--KTHA--E
PRALITKLFA--DYGFITD-GGGVDIYFHRNALLGTDFAALKIGSEVRFDLSHGEMGPQA
STVHVVSTGGSKL---------
>A0A7M3MIC0
MDVPIEISIDGIEDGGTINDLVRSKSEKLEQVCDHITSLRVAVEMEDKNQRGGNPYRVRL
NLNVKGNEFAIEREGVAPPVVNEILPTIREAFDAARRKLQKITEK-QRGEV--KSHPMQE
ANAVIAKLFPGEDYGFLRT-LDERDVYFHKNAVVGRSFDDLRKGAGVVAAIEQGDKGLQA
TSVQVVDMPSM-----------
>A0A6P1ZBH0
MDVPIEISITGIEDGRTIENLVRSKSDKLEQVCDHITSLRVAVEMEDKNQRGGNPFRIRL
NLNVAGKEFAIEREAVAPPIPAELLPTVREAFDAARRKLQKITEK-QRGEV--KQHPMQQ
ANAVVAKVFHGEDYGFLRT-LDERDVYFHKNAVVGRDFDDLRQGAGVVAAIVQGDKGLQA
TSVQVVDMPSL-----------
>A0A521YQZ9
MQ-TPEIKFHGVERSEWVGNYIVERLRRLERYADGVTSCKVTLAQEQASQTKGNRYSVMV
EAHIPPNDLAVKKQK-VHEMRTQ-PALINLAFGALEKQLKKTAQLR-RADV--KTHDG-E
PHGLVEKLSP-DGYGFIRT-FDNREVYFHRNSVLHGDFERLSVGTEVRFSPEEGDEGLQA
SSVQIVAKPGVRSESAN-----
>A0A1F4FYA6
MQVAPEIKFHGVHRSEWVENYIVERLRRLERYADGITSCHVTLSQEQASQNKGNRYSVMI
EVRIPPNDLAVKKQR-VHEMHTQLPALINLAFGAIEKQLKKTAQLR-RAEV--KAHDG-E
PHGLVEKLSP-EGFGFIRS-FDNQEVYFHRNSVLHGDFERLAVGTEVRFSPEEGENGLQA
SSVQIVAKPGVLSENPN-----
>A0A177QYR6
M----QVIFHNVQRTQWVDDYIAERAQRLERFAAGITSCRVTLAQEQASHHKGNRYSVLI
EVHVPPQDLSVRKQK-VRDLPQQLPALINLAFGAVERQLKKTAELR-RHEE--KSHDG-Q
PRGTIERLYD-EGYGFIRA-LDQRQFYFHRNSVLHGDFERLSIGTEVRFSPEEGEKGPQA
SSVQLLAPAPA-----------
>A0A1Q7VMM3
MHVAPQIIFHDIERSEWVESYVVERLGRLERFAEGITSCHVTLTREQSSQHKGNRYSVLV
EVRLPPQDLAVRKQK-IVDMKTQLPALINLAFGAVQRQLKKTAELR-RYEE--KRHDG-T
PTGLVEKLFP-EGYGFIRT-VDNRQFYFHRNSVLHGDFERLEVGAEVRFNPEEGDKGPQA
SSVQLVAKLA------------
>A0A536ZXL6
MQIAPEIVYHGVARSEWVESYILERMQRLDKFAQGITRCHVTLTREQASRQKGNRYSVMV
EVRVPPQDLAIKKEK-IREMRTQLPAVINLAFGAIERQLKKTAELR-RYEQ--KDRDE-Q
PHGIVEKLFA-DGYGFIRT-VENRQFYFHRNSVLHDAFERLAVGTEVRFSAEEGERGPQA
SSVQIVSKPGALSE--------
>A0A536WRX7
MQVAPEVIFKDIDRTPWVESYVAERLGHLEKFSPDITRCHVTVAREQGSHRKGNRYSVMV
EVRVPRQDLAVRKQK-IRDMQTQLPAIINEAFGAIEKQLKKTVALR-RHEE--KVHDG-E
PRGLVEKLFGAEGYGFIRT-VGGRQFYFHRNSVLHDDFARLSVGTEVRFNPEQGDEGPQA
SSVQIVAKPG-------D----
>A0A536YDQ5
MQVAPEVIFKDIDRTLWVESYVAERLGHLEKFSPDITRCHVTVAREHGSHRKGNRYSVMV
EVRVPRQDLAVRKQK-IRDMQTQLPAIINEAFGAIEKQLKKTVALR-RHEE--KVHDG-E
PRGLVEKLFGAEGYGFIRT-VGGRQFYFHRNSVLHDDFARLSVGTEVRFNPEQGDEGPQA
SSVQIVAKPG-------D----
>A0A536ZVS5
MQVVPEVIFNGIDRSAWVENYVAERLQHLERFAQDITRCHVTLTREQSSQRKGNRYSVMV
EVRVPRQDLAVKKQK-IHEMQTQLPAIINEAFGAIETQLKRTVARR-RREE--KAHNG-Q
PHGMVEKLFAEEGYGFIRG-LDDRQFYFHRNSVLHNDFERLTVGTEVRFAAEQGEEGPQA
SSVQVVAKPGVRST---E----
>A0A537BFU6
MQAYPQITFHGIERSSWVEDYVAERLLKLDRYAEGITSCHVTLAREQSKHHKGNRYSVMV
EVRIPPHDLAVKKQK-IRHIQNELPALINLAFAAIERQLKRTAALR-RGEPELRRLDG-Q
PHGMIDKVFA-EGYGFIRG-LDNREYYFHRNSVLHGDFDRLTVGTEVRFSPEEGEQGAQA
SSVQVVSRRGA-----------
>A0A7X1P367
MQ-VPEIIFNAVDRSEWIENYIAERSGKLERFAQGITRCHVALKQEQGSHRKGNVYSVTV
EVRIPPQDLAATKQK-IVDMATQ-PAVINAAFGAIERQLKRTAALR-RNEQ--KVHAG-Q
ARGIVDKLFAEDGYGFLRT-VDNRQIYFHRNSVLNDDFERIAVGTEVRFSEEEGDEGPQA
SSLHVVSI--------------
>A0A1F4BA41
MKISPKIIFHDMDRSDWVEDYIRERLQKLDHIADGLTSAEVILTRAHGSHHKGNVYTVMV
ELRLPPNELAAKKER-VGDMQMQLRPLIKSTFEAVERQVKAAIERR-RNDV--KKHDG-E
PRGMVEQIHPD-GYGFIRT-LDHRRYYFHRNSVLHGEFDNLTVGTEVRFNPEEGEQGPQA
SSVQVAGKRGPRTSGATSSE--
>A0A2W4K0S1
MK-PPEIKFHECDRSTWVEDYIRERLQKLDRIADDITSAVVTVSGEHLAKTKGNVYGVMV
NIHVPPNELVVNKSR-IHDMHME-RPLVKQAFEAMERQLKETLAKR-RYDT--KIPEE-Q
PTGMIEKLFS--DYGFIRT-VEDREFYFHRNSVLHGDFDRLSIGTEVRFQPQMGEEGPQA
SSVQIVSKPGASP---------
>A0A1B4V4I4
MK-PLELTFHDVDRSAWVEDYIRRRAERLERLADDIIWCRVAVEQPSRSRNTGNLYRVSI
ELSLPPNDLVAAKER-IDDPHMQ-RPLIKSAFEALERQLKKTVERR-RYDV--KSHEE-P
PHGLVARVFPREGYGFIRS-SDGREIYFNRRAVLHDGFERLAIGTEVRFVDESGEEGPQA
SSVQIVSKRGQRESVEG-SAGG
>A0A9X0W9A4
MQ-PLELNYHDLPRSEWSEQLIRERVDRLERYHDDIVSCTVIVSKPHKHQHSGNPYRVSI
EVHLPRNRLVVNEEP-VVEQESN-RTVIEAAFSVMERRLQSAGEPR-RRAL--RPADE-E
PRGLIVRLFPDEGYGFLRT-PYGEEHYFHRNSVLHDNFGRLAVGTEVRFEPEMGDAGPQA
SSVQIVNKPGARETEDQARAEW
>A0A6I7N0B1
MQTPLELNYHDVDRSEWSENLIRERAHRLERYSDEIVSCHVIVSRPHHHQHKGNPFKVTI
EVRLPRNRLVVNEEP-IIEQESKLSVVINSAFDAMQRRLSKTGEH-HRRDL--TPSEE-E
NRALVVRLFKEEGYGFLRT-VDGREFYFHEHAVLNDDFPRMAVGTEVRFEPSMGEQGPQA
STVRIVNKPGERETSEADRVDW
>A0A6P2A755
MQIPLELNFHDVDRSEWSENLIRERVDRLERYSDEIVSCHVIVSRPHHHQHKGNPLKVTI
EVRLPPNRLVVNEEP-VVEQESKLSLVINAAFDAMQRRLSKTGEH-HRRDL--TPSEE-E
NRALVVRLFEDAGYGFLRT-VDGREFYFHQHAVLNHDFPRLAVGTEVRFEPSMGEQGPQA
SSVRIVNKPGERETEQAHRPGW
>A0A6N1DVR0
MQVPLEISFHGVDRSEWAEAFIRRQVERMERYAGGVIGCRVAVELPHRHQHSGKPYHVRV
EITLPSRDLVAVAEP-RVDQEIELRTVIRDAFEAMERQIKRAVAT-RRHEV--KVHD--E
PVALVARLFPDQDYGFLKT-PDGRDIYFHRNAVLHDDYTRLAVGTQVRFVEFMGEDGPQA
STVQIIDKPGVRAGTAQ-A---
>A0A831PVV0
MQIPLDLKFQDVDRSEWSEKFIRRQVNRLERYVDHINSCRVTVSQPHRHQHRGRPYRVRV
EVTVPPGVLDAVAEP-EVETVVELRTVIRDAFKAMEKQLLKLKQR-QRGDV--KVHE--E
PTALVIRLFPDQGYGFLRS-PAGDEVYFHRNSVLHQEFERLAIGTEVRFEAQLGERGMQA
TTVHIVNKPGVRALPDPRRPDW
>A0A7M1QCA8
MQ-PLEITYQHVSRSEWIDEYIRSRVAKLEQFNHDIVSCRVVIEQTQNPHKTGNPYRALV
EVNLPAKELVAEKSD-VTDPQVQ-RPIIRNAFEAMEKQLKKQTAKR-DGKV--KHHNI-P
PVATVVRLFEKDGYGFIKS-LSGEEFYFHRNSVLHGDFERLTVGTRVRFEPDEGEKGLHA
STVQVIDKPGVGGAADEDDAGW
>A0A6I6SMX0
----MEITYQHVSRSDWIDEYVRSRVAKLEHFSKDIVSCRVTIEQTQNPHKTGNPYRALV
EVSLPAKELVAEKSD-VVDPHVQLRPIIRNAFEAMEKQLKKQAAKR-DGKV--KQHNI-P
PVATVVRLFEKDGYGFLKS-LSGEEFYFHKNSVLHDDFKRLTVGTRVRFEPDEGEEGLHA
STVQIIDKPGVGGT-PEDDAGW
>A0A7T2D9T0
MQTPLEITYQHVSRSAWIDEYVRSRVAKLEQFSRDIVSCRVTIEQTQNPHKTGNPYRALV
EVSLPAKELVAEKSD-VTDPQVQLRPIIRNAFEAMEKQLKKQTAKR-DGKV--KQHNI-P
PVATVVRLFEKDGYGFLKS-LSGEEFYFHRNSVLHDDFKRLTVGTRVRFEPDEGEEGLHA
STVQIIDKPGVGGA-PEDDAGW
>A0A7V7G4S6
----MEINYQHVSRSEWIDDYVKSRVAKLEHFSRDIVSCRVVIEQTQNPHRTGNPYRALV
EVNLPAKELVAEKSD-VTDPQVQLRPIIRGAFEAMEKQLKKQSAKR-DGKV--KHHNI-P
PVATVVRLFEKDGYGFLKS-LSGEEFYFHKNAVLHHDFDRLTVGTRVRFEPDEGEEGLHA
STVQIIDKPGVGGAADEDDAGW
>A0AAW4YYE6
MQTPLEITYQHVTRSAWIDEYVRSRVAKLEHFSKDIVSCRVTIEQTQNPHKTGNPYRAQV
EVTLPAKELVAEKSD-VTDPQVQLRPIIRNAFEAMEKQLKKQTAKR-DGKV--KQHNL-P
PVATVVRMFEKDGYGFLKS-ISGQEYYFHRNAVLHGDFDRLTVGTRVRFEPNEGDEGLQA
SSIQIIDKPGVGGSADEDDAGW
>A0A6M4FI71
MQVPLEISYNHVSRSEWIDDYIKTRVEKLEHFSNDMVSCRVVIEQTQNPHRTGNPYRALI
EVTLPAKELVAEKSD-VTDPQVQLRPIIRSAFEAMEKQLKKQSAKR-DGKT--KRPGL-P
TVASVARLFETDGYGFLKS-LSGEEFYFHQNAVLHNDFNRLTVGTRVRFSPEEGEEGLQA
SSVQIIDKPGVGGSGGDDDAGW
>A0A1I3ACV3
MQVPLEITYNHVSRSDWIDDYIKSRVDKLEHLSDNIVACRVVVEQTQNPHRTGNPYRAHI
EVSLPAKELVADKTE-VTDPQVQLRPIIRHAFEAMEKQLKKENGKR-GGRK--VKHGV-P
PVATVVRKFEEDGYGFLKN-LSGEEIYFHRNAVLHNDFQRLTVGTQVRFEPEEGEKGPQA
STVQIIDKPGVAGAHDENDAGW
>A0A4R8FW72
MQVPLEITYNHVSRSDWIDDYIKSRVDKLEHLSDNIVACRVVVEQTQNPHRTGNPYRAHI
EVSLPAKELVADKTE-VTDPQVQLRPIIRHAFEAMEKQLKKENGKR-GGRK--VKHGV-P
PVATVVRKFEEDGYGFLKN-LSGEEIYFHRNAVLHNDFQRLTVGTQVRFEPEEGEKGPQA
STVQIIDKPGVAGAHDENDAGW
>A0A839V5U4
MQVPLNISYHHLDGSEWIDDYIKSRVAKLEQISDDIVSCRVLVERSQHPHQTGNPHRVLI
QLSLPARELVAEKTD-VNDPHVQLRRIIRDAFEAMEKQLKKATGKR-GAKV--VHHNV-P
PEATVVRIFDEEGYGFLKD-FSGEEIYFHRNAVLHNDFPRLTVGTRVRYEPEEGEEGWQA
SSVQIIDKPGVGGRELDDDAGW
>A0A1I6GYH3
MQ-PLEVKFADVDHTQWVEDYIRERADRLDRMCDHLMSCRVVVERAQHHHNTGNPYRVRV
EVTLPPKDLVSDKEG-VADPHVQ-RPIIRKAFEAIEKQIEKETARQ-RGAV--KFHD--V
PNALVVQLYPEQDYGIIKS-PDGQEYYFHRNAVLHDDFHRLTPGTEVRFESAMSEEGPRA
TTVQIINKPGARPQTGD-EVDW
>A0A365TSJ6
MQVPLEITYNHISQSDWIDEYIKERAEHLDSMCDNLISCRVTIERVQHSQHTGNIYRAQV
EASLPPKHLIGDKKG-IEDMHVQLRSIIRKAFEAVEKQLKKETARR-RGDM--KQHEY-E
SHAFVVRLFSDEGYGFIKS-PDGQEYYFHRNAVLHDDFERLHPGTQVRFEAEMGEKGPQA
STVQVIDKPGVRVPEEEEADDW
>A0A368TSM7
MQVPLEITYNHVSQSDWIDEYIKERAEHLDNMCDNLISCRVTIEREQHSQHTGNLYRAQV
EVSLPPKHLVGDKKG-VEDMHVQLRPIIRKAFEAVEKQLKKETARR-RGDV--KQHEY-E
SHAFVVRLFPDEDYGFIKS-PDGQEYYFHRNAVLHDDFERLHPGTQVRFEAEMGEKGPQA
STVQIIDKPGVRVPEEEEADDW
>A0A7X3H3U2
MQVPLEITYHHISQSDWIDEYIKERAEHLDNMCDNLISCRVIIEREQHSQHTGNLYRAQV
EVSLPPKHLIGDKKG-VEDMHVQLRPIIRKAFEAVEKQLKKETARR-RGDM--KQHEY-E
SHAFVVRLFTEEGYGFIKS-PDGQEYYFHRNAVLHDDFERLHPGTQVRFEAEMGEKGPQA
STVQIIDKPGVRVPEEEEAEDW
>A0A4P7XFE7
MQVPLELSYKDVPKIGWIDSYVAERVERLDRLSDDIIACRVAIERKQHNHVKGNPYRARV
EVTLPQKDLVADKTG-VESLDVQLRPIIRKAFEAVEKQIQKETARR-RGEV--KHHD--E
PQALVVRLFEKEGYGFIKS-PDGEEYYFHRNAVLHDDFERLSPGTRVRFVAEMGEDGPQA
STVQIIDKPGVNTEEGDETAGW
>A0A7V8QK13
MQ-EPEITFHGIQHSDYNDDYIHERIQRLERLTDDIIACRVVCEKPHRHHQKGNPYHVRV
ELTLPKHDLVAKKEA--QQRPVE-RTVIKEAFEAVEKQVKEVMARQ-RNQV--KAHDD-T
PHALVVRINRQAGFGFIKS-PLGDEYYFHRNSVLHNDFERLEVGTEVRFDWEMGDEGPQA
TTVQVVNKPGARAAHDA-RPDW
>A0A3E0WRR4
MQVPAEITFNGISHSDYNEDFIRERIRRLDNMADDIISCRVVVERPHAHRHTGNPFRVRI
ELTLPKRELVVDKERN-VEPHVQLSTVVREAFEIMERKLKSTTQR-RRGHV--KVQEG-E
SYAMVVRMFRDDGYAFIQT-EDGQEFYVHKHSVLHDDFDRLEVGTEVRFMPEMGEEGPQA
SSAQIVAKPGSRMS---P----
>A0A971AHY0
MQ-PPQISFHGIDHSSYNEEYIRERISRLEKIHDRIIACRVVVERPHQNRQTGNPYRCRV
ELSLPRKELVASKEA--TERHVE-RTVIGRAFDAMERQLRAATKPH-ERRR--AQEEE-P
LQGTVVRLFEDDGYGFILS-EDGREFYMHEGAVLNGAFERLEIGSEVHFLAEAGEQGPQA
SSVRLMSSPGSASTSSE-ILDW
>A0AAV5XIM6
MN-PVEVTFRNVPHFEAIETVVRREAQKLERYSKKIVGCRVAIERPQRFQRQGNTYRVRI
SISAAARPIVVSREP-DSDMHDD-RTIVIGAFKAARRQLQSMVEQQ-RGDE--KPPH--E
PRALVVRLFPEAGYGFLKT-PDGEELYFHRNSVLHDDFERLAVGTEVRFEEAEGEQGPQA
STVQVVNKPGVRLPASPSARGW
>A0A538AMA5
MDRSIEVTFRNMPRSEAIESVARREALKLERYAPKIVGCRVAIERPQRFQRQGNAHRVRL
FISAASRPVVVTREP-DSDMHEDLRTIVIGAFKAARRQLQSMIQR-QRGEA--KPPQ--E
PRALVVRLFPREGYGFLKT-PDGRDLYFHRHSVLHDDFERLAVGTEVRFEESEGDKGPQA
STVQIVNKPGIRLPATPASRGW
>A0AAV6DKL4
METPVAVTFRNTEPLPDIEDLVRREATKLERYGRRLVSCRMAIEEPQRHQRVGNRYRVRL
EIGAGSRAIVVTREPSEVDMHRDLRSIVLDVFRAARRQLQAARER-VREPE--RVP-M-E
SRGLIERLVPSEGYGFLRT-LDGRTIYFHENSVLNGDFDRLTIGTEVRFEEEEGEEGPQA
STVVIVGKPGVSAAQPA--RGR
>A0A4P2Q634
MQV--ELTFRHIGKSPSLEALIREQTDKIQRFHDHINSCAVVVERDHASQGTGGEYRVRV
DLHVAGKQEIVSEERA---ARDLLPAAVRDVFQRAARQLKKLASE-QRNDV--KAHPA-Q
TAGVITKLFN--DYGFITT-TDGREIYFHERSMVSAPFADLKVGMGVAYTEEEGDKGPQA
STVRIVDARGGNRGRAI-TL--
>A0A150PPQ3
MQ--LELTFRHIDKSPSLEELIREQANKIQRFNDHINSCAVVVERDHASQGTGGEYRVRV
DLHVAGKQEIVSEE---RAARNLLATAVRDVFHRAGRQLKKLASE-QRSEV--KAHPAQD
TAGVITKLF--SDYGFITT-TDGREIYFHERSIISAPFSELKIGMGVAYTEEDGDKGPQA
STVRIVDARGGNRSREL-T---
>A0A150QYT8
MQ--LELTFRHIDKSPSLEELIREQATKIQRFNDHINSCAVVVERDHASQGTGGEYRVRV
DLHVAGKQEIVSEE---RAAKNLLPTAVRDVFQRAGRQLKKLASE-QRSEV--KAHPAQD
TSGVITKLF--NDYGFITT-LDGREIYFHERSILSAPFSELKIGMGVAYTEEDGEKGPQA
STVRVVDARGGNRGREI-T---
>A0A150RME7
MQ--VELTFRHIDKSPSLEELIREQANKIQRFNDHINSCAVVVEREHASQGTGGEYRVRV
DLHVAGKHEIVSEE---RAARNLLPTAVRDVFQRAGRQLKKLASE-QRSEV--KSHPAQD
TAGVITKLF--NDYGFITT-IDGREIYFHERSIVSAPFSELKIGMGVAYTEEDGDEGPQA
STVRIVDARGGNRGREI-T---
>A0A150TC23
MQ--VELTFRHIDKSPSLEELIREQANKIQRFNDHINSCAVVVERDHASQGTGGEYRVRV
DLHVAGKHEIVSEE---RAARNLLPTAVRDVFQRAGRQLKKLASE-QRSEV--KSHPAQD
TAGVITKLF--NDYGFITT-IDGREIYFHERSIVSAPFSELKIGMGVAYTEEDGDEGPQA
STVRIVDARGGNRGREI-T---
>S4Y7Z9
----MELTFRHIDKSPSLEELIREQANKIQRFNDHINSCAVVVERDHASQGTGGEYRVRV
DLHVAGKHEIVSEE---RAARNLLPTAVRDVFQRAGRQLKKLASE-QRSEV--KSHPAQD
TAGVITKLF--NDYGFITT-IDGREIYFHERSIVSAPFSELKIGMGVAYTEEDGDEGPQA
STVRIVDARGGNRGREI-T---
>A0A4V0NH03
MQ--VELTFRHIDKSPSLEELIREQANKIQRFNDHINSCAVVVERDHASQGTGGEYRVRV
DLHVAGKHEIVSEE---RAARNLLPTAVRDVFQRAVRQLKKLASE-QRSEV--KSHPAQD
TAGVISKLF--NDYGFITT-TDGREIYFHERSIVSAPFSALKIGMGVAYTEEDGDEGPQA
STVRIVDARGGNRGREI-T---
>A9G3G6
MQ--VELTFRHIGKSPSLEELIREQANKIERFNDHINSCAVVVERDHASMGTGGEYRVRV
DLHVAGKHEIVSEE---RAARNLLPAAVRDVFQRAGRQLKKLADE-HRSEV--KAHPAQD
TAGVISKLF--NDYGFITT-IDGREIYFHERSIVSAPFSDLRVGMGVAYTEEDGDEGPQA
SSVRVVDARGGNRGREI-T---
>A0A150R696
MQ--LELTFRHIDKSPSLEELIREQANKIQRFNDHINSCAVVVELDHASQGTGGEFRVRV
DLHVAGKHEIVSEE---RAAKNLLPTAVRDVFQRAGRQLKKLASS-QRSEV--KAHPAQD
TAGVITKLF--SDYGFITT-TDGREIYFHERSILSGPFSDLKIGMGVAYTEEDGDKGPQA
STVRIVDARGGNRGREI-T---
>A0A2L0F1H3
MQ--LELTFRHIDKSPALEELIREQADKIQRFNDHINSCAVVVELDHASQGTGTEYRVRV
DLHVAGKQEIVCEE---RAARNLLQPAVRDVFQRAGRQLKKLASA-QRSEV--KAHPAQD
TAGVITKLF--NDYGFITT-IDGREIYFHERSIVSAPFSDLKIGMGVAYTEEDGNEGPQA
STVRVVDARGGNRGREI-T---
>A7H7H7
M---KEIGWRNVAPSPAVSALIRDEAARLERASDRIVGCSVKLEAPSRHHHSGSQYRVRV
EVSVPRGKIVVGRNP-RTDTHAD-YAVVKQAFREARRQLEDRVRRI-DGRV--KSHAP-P
EEAVVARLLPEESYGFLRTA-DGRDVYFHANAVLRGLFSRLRVGRAVRFVETRGDEGPQA
STVDPLPARRRATPAP---AR-
>A0A949H019
MTMQVDIAFDGLEPSEFLRRRIEAEAHKLERVHARLLGLRVVVSGPSGRRRHGDLYSVHL
RVLTPGDDIIAGRNPDADHAHEDPYVAVRDAFMAARRKLRERRLK-RDGQV--KTHAP-A
TAGRVVSLNP-DGFGFIEI-DGGPEVYFHRNALTNESFDRLKAGAVVKILMSETDGRPQA
STVHVLATP-------------
>A0A965QGU1
MTIYTEIAFRDMEPSARLTSLINKRVGKIEKIFSHIAACRVIIEAPHKHRIRGNLFHVRV
DLSAPLGELTASRDPSVKISHEQVDVAIRDAFSALSRQLQKYKEK-LRVDY--HIPER-L
PTGVVKELFPYDDYGIIEA-DNGREIYFHRNSVVEGQFDRFEIGDELRFNEELGAKGPQA
STVHFARRRSAAHTEKI-ARKA
>A0A1F3SJF7
M---FEISYRDFKSSQAINEKIHQEAAKLERYFERIMFCRVVVSAPHRHHHQGKEYHINI
LINIPGLDLVVTNEP-KNKGHED-FVAIRDAFRAMEHELEHTFRKM-NDHE--VSQKR-Q
LHGSVEKIFYGEGYGFVKGE-DGVDYYFHENSVLNNEFSKIEIGDHARFAHEMGNKGPQV
SSLTLLRQHP----------Q-
>A0A8I1UZ23
METPLQLEIEGFEPSTHLRQVIENNVTKLEHHYGRMTACRVVIRAPDAHHRLGEPYFVTV
RIALPGHRVSVKPPPRRDRRQADVNFAVNDAFRRADRQLRDHASK-LKETQ--DRHVS-K
PHGKVLRIDTDRNFGYLES-EDGREIYFHENSVLDGKFRQLVPGSRVSFHEEEGDKGPQA
SNVCVV----------------
>A0A5Q4DD70
MD-PPEIAFRSIEPTDALKQMILDGIDSLEKVYPRLVSCRTMVADDTPDRQTGNNYRVRL
DLGIPGKTLVVDERP-AGGEPRS-EQTIRDAFDVGSRLLRKEKDRQ-REGR--KADSL-P
PHGRVNQLLTSVRYGFLES-RDGRQIYFQESALVDLDYEDLEIGSEVRYAAAEGDEGPQA
STVAALDPGKLGPTEESPLSDG
>A0A651HB95
MQVPPEIAFRGLEPTDSLKVLILEGIEKLEKVYPNLISCRTVVTDDTPSRHSGHTYRVRL
EVGIPKHNVIVDKRDPESIEHKDVTQAIREAFSIARKRLLEIKER-QSGDV--KTHDL-P
PHGRITRLLIDVRYGFLES-REGRQVYFHEEALVDLDYDDLEVGDEVRYAAAEGDEGPQA
STLARLDPHRIGPVQESPLRN-
>A0A651HWB5
MQVEPEIAFRDVPATEEYKNLILEGIDKLENVYPHLISCRTVVTDTTPDRRTGNVHRVRV
EVAIPGSTIVVDPTDSAPGESRNVAQAISHAFDLARRRLQKAKEL-QAGDV--KTRGL-P
PHGRVTRLLTDVRYGFLHS-REGRQVYFHEEALVGLDYDDLEVGDEVRFAAAEGDEGLQA
STVAPLDPGDVGPRQESPL--V
>A0A5C8PD26
METVPTIVFENMESSEFVQSRIEREINRLERFFGRGTSCRVVVRAPDGRQAKGGLFSVRI
HIEMPGRGVVVSRQP-ERKQLADPNVAIHEAFRTARRQLQDQTGLL-RGEV--KAHDE-Q
GVGTVTGLYPEDGYGLITA-ATGDEIHFDRSSMQPGEFEALQKGAQVSYEAHEGDYRVHA
RVARMKQES-------------
>A0A5C5SM47
METAPTIVFENMETSEFVQARIQREIGRLERFFSRGTSCRVVVRAPD---RQGGMFSVRV
YIEMPGRSVVVSRLPSERRVMHDPHVAITEAFRTARRQLQDQARL-LRGEV--KAHDQ-Q
GVGTVAELYPDDGYGLITT-DAGDEIHFDRSSLPPGEFEALQAGAKVSFEARTGDDREHA
RVARVKQDGQ------------
>A0A2E0GVY0
M---QIIEFRHLERTDALTNHINLNLKRLEHFSSHIISCHIVIELEQNSQHKGKLFRVNI
TLGVPGKNLVAHQ-H-----DED-YALIKNTFDIVELQIKEHTQQS-H-Q-----RNL-I
FHGKIVRMI--DDFGFIEDQ-SGEEFYFNDKSVHHDQFHDLNIGDTVEFHEFLGDKGPQA
QHVKRSNYYLN-EVSQ---AN-
>A0A2E9ZB25
MQQEPIIEFRHLDRTDALSHFINLNLQRLEHFSTHIVSCHVVVELEQNSQHKGKLFRVNI
TLTVPGKSLVAHQH------DEDLYALIKKTFDVLELRLKEYSEQI-N-P---PTRKI-V
FHGKVVRLI--EDFGFIEDQ-SGEEFYFNNKAVLHDQFDDLNVGDTVEFHEFLGDKGPQA
QHIRRSDYYL-NEASQ---SR-
>A0A2W4RZL4
MKVNLHLSFHGMEPSESIKAKVQEYVDKLQKRYSDITSWHIHVNGPTP--GT--QFKVTI
EARVPGAEIAVGRKPGDINAHADALVALRDSFAAIERRLKKRRRQ-QYGEV--KYHEG-K
PQGQISDIFHEQGYGFVDV-NDGRRVYFHRNAVIEESFEDLNVGDPVELTADESPRGPQA
TSVRRIRPMRYNPQP-----V-
>A0A2W4L0Q4
MRNTLRLSFHGMDPSETIRLKVREYVDKLQKRYSDITSWHVHVNGPT---G-GGYFKVSI
EVRVPGAELAVGRKPGDINAHKDALVAVRDSFIAIERQLKKRRRQ-QYGEV--KFHEG-K
PQGRISSIFHDQGYGFISV-NDGSEVYFHKNAVLEPDFEELGVGDPVELTPDESPRGPQA
TSVRRISPLRYVPQPT------
>A0A7V4NKB1
MTVAPRIVAAGVSLAPEVEHLVERGVAELEQRCGRIVRCEVRITVPHRYPTGPVEYVVGI
ELTTPAGDVTVTRQGA-----AQLPDAIQEAFRAAERQLVDVVEV--REEA--RAPVD-A
GVAAVRRVLAWDGYGFLET-PDGREIYFHRNAVKGAGFDTLQPGDAVRFVEAEGERGPQA
SAVFPLGRRAPLEMPP---TG-
>A0A9D0A917
M---LKVEARNVDMRKGWQEKIEEERDKLIRHYANFVHLRVTIEATPG-YKEG-GYEVRL
VATVPNDTVVVKRW------GEKVHPLLVEAFDVLGLQLKEIVRKK-HN--NHKGAKF-K
ASGKIRRLFPEKSYGFILTP-DQQEVFFHESSLKEVAMDDLDEGDEVLFLQEDGDKGPQA
AWVKTAAA--------------
>A0A432QC37
M---LKVEARNVDMRKGWQEKIEEERDKLIRHYANFVHLRVTIEATPG-YKEG-GYEVRL
VATVPNDTVVVKRW------GEKVHPLLVEAFDVLGLQLKEIVRKK-HN--NHKGVKF-K
ASGKIRRLFPEESYGFILTP-DQQEVFFHESSLKDVAMDDLDEGDEVLFLLEEGDKGPQA
AWVKTAVA--------------
>A0A7T5VD05
M---LKIEAKNLDLRKSWQEKIDEEQAKLIRHYANLVHLRVTIEATPG-YKEG-GHEVRL
VAAVPNDTVVVKRR------GENVRPLLVEAFDVLGGRLKEIVRKK-Q---SHKTTKN-K
TSGVVRKIVPDELYGFIVSS-DNTDVFFHASSLKDGTLDDLAEGDEVTFAMEEGDKGLQA
IWVRVGKD--------------
>A0A7U3YK80
M---LKIEAKNLDIRKSWQEKIEEERNKLIRHYANFVHLRVTIEATPG-YKEG-GYEVRL
VASVPNDTVAVKRW------GESVRSLLTEAFDVLGAQLKEIVKKK-Q---NHKSAKN-N
ALGIIRKLVPDEAYGFIVTD-DKLDVFFHANALKDVTINDLAEGDEVLFAMEEGDKGLQA
TWVRVGQA--------------
>A0A7X6THM9
M---LKIEAKNLDIRKSWQEKIEEERDKITRHYASLVHLRVTIEATPG-YKEG-GHEVRL
VATVPNDTVVVKRW------GESVRPLLVEAFDVLGLQLKEIVKKK-Q---NHKTAKG-R
LTGIVRKIFPEEAYGFIVTD-DKLDVFFHANALRDVEMNDIAEGDEVLFAMEEGDKGPQA
TWVRVGQA--------------
>A0A2H6JQD0
M---LKIEARNLDMRKGWQEKIEAEKAKLVRHYANFVYLRVTIESTSH-YKEG-GYEVRV
VASVPNDTVVVKRR------GDKVHPLLVEAFDVLGLQLKEIVRKK-Q---AHKSVKG-N
GTGIIKRLFPYESYGFIVTS-DEQEIFFHENALKDISMGDLNEGDVVMFSVAEGDKGPQA
TLVRAERG--------------
>A0A3B0VQ54
M---LKIEARNLDMRKGWQEKIEAEKAKLVRHYANFVYLRVTIESTSH-YKEG-GYEVRV
VASVPNDTVVVKRR------GDKVHPLLVEAFDVLGLQLKEIVRKK-Q---AHKSVKG-N
GTGIIKRLFPYESYGFIVTS-DEQEIFFHENALKDISMGDLNEGDVVMFSVAEGDKGPLA
TLVRAERG--------------
>A0A967BSX6
M---LKIEARNLDMRKGWQEKIEAEKAKLVRHYANFVYLRVTIESTSH-YKEG-GYEVRV
VASVPNDTVVVKRR------GDKVHPLLVEAFDVLGLQLKEIVRKK-Q---AHKSVKG-N
GTGIIKRLFPYESYGFIVTS-DEQEIFFHENALKDVSMGDLNEGDVVMFSVAEGDKGPQA
TLVRAERN--------------
>A0A3A6MQ29
M---LKIEARNLDVRKSWLDKIEGEKAKLIRHYANLVHLRVTIENTAN-HKEG-GFEVRL
VASVPNDTVVVKRR------GEKVLAVLVEAFDVLGLQLKEIVRKK-Q---DHKGAKG-N
GSGVIQRLFPNDSYGFIVTP-DAQEIFFHETVLKDMTITDLKEGDQVMFGVTEGDMGPQA
TYVRADKS--------------
>A0A432QJ32
M---LKVEARNLDMRKSWQEKIEEEREKLIRHYANFVHLRVTIEATPG-YKEG-GYEVHL
IASVPQDTVVVKRW------GENVRSLLVEAFDVLGLQLKEIVRKK-Q---DHKSVKG-N
VSGTIKKVF--DDYGFITTA-NNQDIFFHRNVLKDISMKTLGAGDTVTFAMEEGDKGPQA
TWVKAG----------------
>A0A0A2HQY0
M---LKIEARNVELRKSWQDKIEEEKEKIVRLYANYVHLRASIEATTH-HKEG-GFEIKL
IATVPNDTVVVVRR------GEGVRPLLVEAFDVLTGNLKEILRKK-RK--TVKQSEG-E
KVGIIRKLSPHESYGFIIAN-DEREIYFHENALKNIAMEALSEGDSVLFGETIGDKGPQA
SWVRPSR---------------
>A0A840UZU0
M---LKIEARNVELRKSWQDKIEEEKEKIVRLYANYVHLRASIEATTH-HKEG-GFEIKL
IATVPNDTVVVVRR------GESVRPLLIEAFDVLTGNLKEILRKK-RK--TVKQSEG-E
KVGIIRKISPHESYGFITAS-DEREIYFHENALKNIAMEALSEGDSVVFGETIGDKGPQA
SWVRQTR---------------
>A0A3N5F377
M---LKIEARNVELRKSWQDKIEEEKEKLVRHYANFVHLRVSIEATTH-HKEG-GFEIKL
IATVPNDTVVVSRR------GESVRTSIIEAFDVLTAQLKEILRKK-RK--SVKQSEG-D
RLGVIRKLSPHESYGFITST-DERDVYFHENALKNITMEDLSEGDSVVFGETLGDKGPQA
SWVRSAR---------------
>A0A6L4AQN1
M---LKIEARNVELRKSWQDKIEEEKEKLVKFYANYVHLRVSIEATTH-HKEG-GFEVKL
VATVPNDTLVVVRR------GEGVRPQLIEAFDVLTDQLKEILRKK-RQ--TVKQPEG-D
RYGIIRKLSPHESYGFITSS-DERDIYFHENALKNVEMDALAEGDSVVFGETVGDKGPQA
SWVRPAR---------------
>A0A0F2NE99
M---LKIEARNVELRKSWQTKITEEQEKLIRHYPNFVHLRISIEATAH-YKEG-GYEIKL
VASVPNDTVVVTRN------AETVRAALTESFDVLALQLKEIQRKK-RK--NIKQPGT-D
KVGVIRKISPHESYGFIMSS-DKRDIYFHENALKNLIMENLSEGDSVVFGETYGDKGPQA
SWVKAAS---------------
>A0A1H0R7M4
M---LKIEARNVELRKGWQTKIQEEQEKLIRHYANFVHLRVSIEATSH-YKEG-GFEIKL
VASVPNDTVVVTRN------SETVRAALTESFDVLTLQLKEIQRKK-RK--SKKVPAA-E
GVGVIRKLSPHESYGFITSA-DQRDIYFHENALKNINMDDLTEGDSVAFGETYGDKGPQA
SWVRSNN---------------
>A0A4V5NU20
M---LKIEARNVELRKGWQTKIEEEQEKLIRFYPNFVHLRVSIEATTH-YKEG-GFEIKL
VATVPNDTVVVTRN------AETVRAALTESFDVLTLQLKEIQRKK-RK--SHKQPGT-D
SLGIIRKLSPHESYGFITSS-DKRDIYFHENALKDLNMDDLTEGDSVSFGETVGDKGPQA
SWVRAPR---------------
>A0A1E7GLE4
M---LKIEARNVELRKGWQARIQEEKEKLVRHYPNFVHLRVSIEATAH-HKEG-GFEIKL
VATVPNDTVVVTRK------AETVRLALTESFNVLTLQLKEIQRKK-RK--SKKNPHT-D
GVGVIRKLSPHESYGFITSA-DERDIYFHENSLKNINMDDLAEGDSVIFGESSGDKGPQA
TWVRSAE---------------
>A0A8D5FPZ8
M---LKIEARNVELRKGWQARIQEEKEKLIRHYPNFVHLRVSIEATTH-HKEG-GFEIKL
VASVPNDTVVVTRK------GEAVRPVLTESFDVLTLQLKEIQRKK-RK--SKKKSEH-D
GVGIIRKLSPYESYGFITSA-DKRDIYFHENALKNINMDDLEEGDSVIFGESYGDKGPQA
TWVRAAE---------------
>A0A2G2DMZ3
M---LKIEARNVELRKGWQTKIEEEQKKLIRHYPNFVHLRVSIEATTH-HKSG-GYEIKL
IATVPNDTVVVSRS------SEIVRAAITESFDVLTLQLKEIQRKK-RK--NKKQPSV-D
GHGYIRKVSPHESYGFITSL-DKRDIYFHENSLKNLSIDDLSEGDSVIFGESSGDKGPQA
SWVRSAG---------------
>A0A4U0ZVY1
M---LKIEARNVELRKGWQTKIEDEQQKLIRHYPNFVHLRVSIEATTH-YKEG-GYEIKL
VATVPNDTVVVTRS------SEIVRAGLTESFDVLNLKLKEIQRKK-RK--SKKQPGV-D
NVGVIRKVSPHESYGFITSV-DERDIYFHENALKNINIDELSEGDSVVYGESYGDNGPQA
SWVRSAG---------------
>A0A2G6FKG1
M---LKIEARNLELRNSWQVKIEEEQKKLIRHYPNFVHLRVSIEGTAH-HKQG-GYEVKI
VATVPNDTVVVSRS------SEKVRAALTESFDVLSLQLKEIQRKK-RK--NQKQAQS-D
GIGVVRKVSPHESYGFITSA-DKRDIYFHENALKNITIDRLSEGDSVAFGESLGDKGPQA
SWVRVTV---------------
>A0A1M5W1W1
M---LKVEARNVELKKGWQIKIEEEKEKLLRNYASFVHLRVVIEATTH-HKEG-GYEVKI
VASVPNDTMVVSKK------GEVVRPLLIEAFDVLTLQLKEKLRKI-RK--VKKGADV-D
KAGVVNMVSPHESYGFIRSF-DEREIYFHENALKNIAIEELAEGDSVLYGETFGDKGPQA
SWVRLAK---------------
>A0A2G6MX73
M---LKIEARNVELKNGWQIKIEEEQAKLLRHYASFVHLRVAIEATTH-HKEG-GFEVKI
VASVPNGTLVVSRK------GDKVRPLLVEGFDVLTQQLKERLRKK-RK--AQKNNDT-D
SVGIVHKVSPHESYGFITSF-DQREIYFHENALKNVSIDDLAEGDSVLYGESRGDKGPQA
SWVRVAK---------------
>A0A525D9L3
M---LKVEARNVELKKGWQVKIEEEKEKLIRYYPSFVHLRVTIEATTH-HKEG-GFEVKI
VASVPNDTVVVHRK------GEIVRPLLIEAFDVLSLQLKEILRKK-RK--AKKHPET-D
SVGIVQKVSPHESYGFITTF-DEREIYFHENALKNVAIDDLTEGTSVFYGESRGDKGPQA
SWVRVAK---------------
>A0A7Y3ACQ7
M---LKIEARNVELKKGWQSKIDEEKEKLIRHYAGFLHLRVAIEATAH-HKEG-GFEVKI
VASVPNDTVVVSRK------GEIVRSLLVDAFDVLSLKLKEILRKK-RK--SQKNPET-D
NVGIINKVSPHESYGFITTF-DEREVYFHENALKNVTIEDLTEGTSVFYGESRGDKGPQA
SWVRVAK---------------
>A0A947AB25
M---LKIEARNVELKKGWQSKIEEEKEKLIRHYAGFLHLRVAIEATAH-HKEG-GFEVKI
VASVPNDTVVVSRK------GEIVRSLLVDAFDVLSLKLKEILRKK-RK--SQKNPET-D
NVGIINKVSPHESYGFITTF-DEREVYFHENALKNVTIEDLTEGTSVFYGESRGDKGPQA
SWVRVAK---------------
>A0A7Y3EW13
M---LKIEARNVELKKGWQSKIEEEKEKLIRHYAGFLHLRVAIEATAH-HKEG-GFEVKI
VASVPNDTVVVSRK------GEIVRSLLVEAFDVLSLKLKEILRKK-RK--SQKNPET-D
NVGIINKVSPHESYGFITTF-DEREVYFHENALKNVTIEDLTEGTSVIYGESRGDKGPQA
SWVRVAK---------------
>A0A2G6FR76
M---LKIETRNVELKKGWQTRIEEEKEKLIRHYAGFVHLRVTIEETAH-HKEG-GFEIKL
VATVPGDTVVVARK------GGSVRAALVESFDVLSLQLKENLRKK-RK--NIKHVEG-D
RHGMISKVSPHESYGFITGM-DEREVYFHENALKDVKIDDLNEGDRVAYGESMGDKGPQA
SWVRLAR---------------
>A0A1M7Y0K2
M---LKIEARNVELRKGWQTKIEEEKEKLVKHHAGYVHLRVSIEATTH-HKEG-GFEIKL
IATIPTDTVVVARK------GEAVRPLLTEAFDVLELQLKERLRKK-RK--NVKNS-V-D
KVGVIRKLSPFESYGFITSF-DNRDIYFHENSLKNVNMEQLTEGDSVLYGETYGDKGPQA
SWVRPVR---------------
>V4JFP3
M---LKIEARNVELKKGWQMKIEEEKEKLLRHHAGFVHLRVAIEATTH-HKQD-NYEVKI
VASVPNDTVVVSKK------GDVVRALLVEAFDVLALKLKEITRKK-RK--LKKNLEG-D
GKGVVHLVVPSESYGFITSV-DQREIYFHENALKNVAISSLTEGDLVIFGESRGDKGPQA
AWVRVAK---------------
>A0A7J5VQB2
M---LKIETRNVELRKGWQERIDEEKEKLIRHYANFVHLRVSIEETKH-HKEK-GYELKV
VASVPNDTVVVSRK------GENMGALLVEAFDVLSLQLKEILRKK-RK--DQKAIDT-V
SFGVVRKVSPFESYGFIVTP-DEREIYFHENALKDIPLDQLVEGDEVSYGETIGDKGPQA
SWVRVAR---------------
>A0A947JQH6
M---LKVETRNVELRKGWQERIEEEKEKIVRHYANFVHLRVSIEATKH-HKEG-GFELKL
VATVPNDTVVVSRK------GESMNALLVEAFDVLSLQLKEIQRKK-RK--DQKGLEV-G
SFGVVRKVSPFESYGFIVTP-DEREIYFHENALKDISLDKLLEGDEVMYGETVGDKGPQA
SWVRVAR---------------
>A0A948Z0Q1
M---LKVETRNVELRKGWQERIEEEKEKIVRHYANFVHLRVSIEATKH-HKEG-GFELKL
VATVPNDTVVVSRK------GESMNALLVEAFDVLSLQLKEIQRKK-RK--DQKGLEV-G
SFGVVRKVSPFESYGFIVTP-DEREIYFHENALKDISLDKLLEGDEVMYGETVGDKGPQA
SWVRVVR---------------
>K2DBN9
M---LKVETRNVELRKSWQDRIEEEREKMTRHYANFVHLRVSIEATTH-HKEG-GFTLKL
IATVPNDTVVVSRK------GETMSALLVEAFDVLALQLKEIQRKK-RK--DQKGLDT-G
TLGVVRKVSPFESYGFIVTP-DQREIYFHENALKDIALDKLIEGDEVMYGETIGDKGPQA
SWVRVAR---------------
>A0A8J6TAJ7
M---LKVEARNVDLRKGWQEKIEEEKEKLIRHYANFVHLRVSIEGTTH-HKEG-GFELKL
VASVPNDTVVVSRK------GEGVRPLLREAFDVLALQLKELQRKK-RK--AQKAGDT-S
NMGVIRKLSPFESYGFIVTL-DQREVYFHENALKDVVMDQLTEGDEVTYGETFGDHGPQA
SWVRLSR---------------
>A0A7Z9WX95
M---LKVETRNVELRKGWQKKIDEEKEKLVRHFASFVHLRVSIEGTAH-HKEG-GYELKL
VASVPNDTVVVTRK------GENVGPLLIEAFDVLTHQMKEIQRKK-RQ--SQQKGNA-A
QYGVIRKVSPFESYGFIVSQ-DAREIYFHENALKDVSIDALTEGDTVMYGESRGDKGPQA
SWVRIAS---------------
>A0A2G6E0N3
M---LKIEARNVDLRQGWQDRIEEEKQKLLRHYPNLVHLRVSIEATPG-RKEG-GFEIKL
VAAIPQDTVVVTRN------AESVRAALTESFDVLTLQLKEIQRKK-RK--NKKMP-T-D
QVGLIKKISPQESYGFIITP-DGREIYFHENAIKDSDIEKLHEGDSVIFGETAGDKGPQA
SWVRTA----------------
>Q6APA9
M---LKVETRNVDLRKSWQEKIDTESEKLIRHYANFIHLRVAIEANTH-HKEG-GYEVRL
VASVPQDTVVVTRS------GEVVRAVLTEAFDVLALQLKEIQRKK-RK--SVKVS-A-E
KAGIVRMVSPGESYGFIVES-NEREIYFHENALKGFSIDDLSEGDSVYFAEEFGDKGPQA
TWVRVAR---------------
>A0A7C3L9Z8
M---LQVEGRNIEIRKSWQDKINTERERLDRHHPGLVNLRITIADAKH-HKEG-GYELQL
VASVPNDTVVVKRK------GDKIRAMLGDAFDTLGLQLKELQRKR-RQ--TNKVDTS-N
QEGVIKKIVPYESYGFIATT-DGREIYFHENALKDMSIEKINEGDAVKFGEAEGDKGPCA
AWVRS--Y--------------
>A0A3B0W061
M---LQVEGRNIEIRKSWQDKINTERERLDRHHPGLVNLRITIADAKH-HKEG-GYELQL
VASVPNDTVVVKRK------GDKIRAMLGDAFDTLGLQLKELQRKR-RQ--TNKVDTS-N
QEGVIKKIVPYESYGFIATT-DGREIYFHENALKDMSIEKINEGDAVKFGEAEGDKGPCA
TWVRA--Y--------------
>A0A7W0EJN4
M---LQVEGRNVEIRKSWQEKIDEEKARLDRHHPGLVNLRVTVLGTAS-HKEG-GYELQV
VASVPNDTVVVKRK------GENIKAVLGDAFDTLGLQLKELQRKR-RQ--TVKVGDG-I
IEGVVKKLVPHESYGFITAL-DGREVYFHENALKDLKMDQMNEGDIVKFGESDGDKGPCA
SWVRSV----------------
>A0A0S8CTB8
M---LQVEARNLEMRKVWQDKIDEEKNRLERHHAGFIHLRVTIESTSS-HREG-GYELRL
VASIPNDTVVVKRK------GEKVVPLVVDAFNTLGLQLKELQRKR-RQ--SYKVQPA-G
VEGIVKSLFPYESYGFIVTP-QGQEVYFHENALKDVSMNQLSEGDGVKFGEAQGDKGPCA
TWVKLAK---------------
>A0A1F9L683
M---LQVEGRNLEIRKAWQEKIDEEKGRLDRHHPGLVHLRISIEETAG-HKAG-GHEVRM
VASIPNDTVVVKRK------GETVRPLLVEAFDTLGLQLKEVQRKR-RQ--NGKEPEG-P
AMGTIKSLFPYESYGFLMTM-GGQEVYFHENALKDATMAQLAEGDEVRFGEGEGDKGPTA
AWVKLVK---------------
>A0A2N2GNV9
M---LQVEGRNLEIRKAWQEKIEEEKGRLDRHHPGLVHLRVSIEETAG-HKAG-GHEVRV
VASVPNDTVVVKRK------GETVRPLLVEAFDTLGLQLKELQRKR-RQ--TTKEPEG-P
ASGTIKSLFPYESYGFLMTL-DGQEVYFHENALKDVSMAQLAEGDEVRFGEGEGDKGPTA
AWVKLVK---------------
>A0A523CHW8
M---LQVEGRNLEIRKAWQEKIEEEKGRLDRHHPGLVHLRVSIEETAG-HKAG-GHEVRV
VASVPNDTVVVKRK------GETVRPLLVEAFDTLGLQLKELQRKR-RQ--TTKEPEG-P
AMGTIKSLFPYESYGFLMTL-DGQEVYFHENALKDVTMAQLAEGDEVRFGEGEGDKGPTA
AWVKLVK---------------
>A0A947Y2R6
M---LQVEGRNLEIRKAWQEKIEEEKGRLDRHHPGLVHLRVSIEETAG-HKAG-GHEVRV
VASVPNDTVVVKRK------GETVRPLLVEAFDTLGLQLKELQRKR-RQ--TTKEPEG-P
VMGTIKSLFPYESYGFLMTP-DGQEVYFHENALKDVTMAQLAEGDEVRFGEGEGDKGPTA
AWVKLVK---------------
>A0A9X4RL93
M---LQVEGRNLEIRKAWQDKIEEEKGRLDRHHPGLVHLRVSIEETAG-HKAG-GHEVRV
IASVPNDTVVVKRK------GETVRPLLVEAFDTLGLQLKELQRKR-RQ--TVKEPEG-P
AMGTIKSLFPYESYGFLMTM-DGQEVYFHENALKDVTMAQLAEGDEVRFGEGEGDKGPTA
AWVKLVK---------------
>A0A7C8AYY7
M---LQVEGRNLEIRKAWQEKIEEEKGRLDRHHPGLVHLRISIEETAG-HKAG-GHEVRM
VASIPNDTVVVKRK------GETVRPLLVDAFDTLGLQLKELQRKR-RQ--TVKEPEG-P
AMGTIKSLFPYESYGFLMTM-DGQEVYFHENALKDVTMAQLTEGDEVRFGVGEGDKGPTA
AWVKLVK---------------
>A0A2N2IY81
M---LQVEGRNLEIRKAWQEKIEEEKGRLDRHHPGLVHLRISIEETAG-QKAG-GHEVRL
VASVPNDTVVVKRK------GETVRPLLVEAFDTLGLQLKELQRKR-RQ--NGKESEG-P
SMGTIKSLFPYESYGFLMTL-DGQEVYFHENALKDVTMAQLAEGDEVRFGEGEGDKGPTA
AWVKLVK---------------
>A0A1F9M4Y6
M---LQVEGRNLEIRKAWQEKIEEEKGRLARHHPGLVHLRISIEETSG-HKTG-GHEVRL
VASVPNDTVVVKRK------GETVRPLLVEAFDTLGLQLKELQRKR-RQ--NGKEPEG-P
AMATIKSLFPYEAYGFLVTM-DGQEVYFHENALKDVSMAQLAEGDEVRFAEGEGDKGPTA
AWVRLAK---------------
>A0A1F9MKT3
M---LQVEGRNLKIRKAWQEKIEEEKGRLDRHHPGLVHLRISIEEIAG-HKTG-GHEVRL
VASVPNDTVVVKKK------GETVRPLLVEAFDTLGLQLKELQRKR-RQ--NGKEPDG-P
ALGTIKSLFPYEAYGFLLTM-DGQEVYFHENALKDVSMAQLAEGDEVRFGEGQGDKGPTA
AWVKLAK---------------
>A0A7V7F441
M---LQVEGRNLDIRKSWQDKIEEEKERLNRHHPGLVHLRVAIEDTSG-HKQG-GHEVRL
VASVPNDTIVVKRK------GDTVRPLLVDAFDTLGLQLKELQRKR-RQ--SGKAADG-P
LGGTIKSLFPFESYGFIMTA-GGREIYFHENALKDVTMAQLAEGDEVKFGEGEGDKGPTA
NWVKIVK---------------
>A0A1F9MSS2
M---VQVESRNVEIRKSWSEKIEEEKERLTRHHPGLVHLRVTIEGTTH-HKTG-GFELRV
VASVPNDTVVVKRK------GETLPPLLVDAFDTLGLQLKELQRKR-RQ--TVKVQEG-S
GEGVIKRIFPGEAYGFIATP-QGQEIYFHENALKDLTLDQVAEGDSVKFGEGDGDKGACA
IWVKVVR---------------
>A0A948FAW4
M---VQVEARNLEIRKSWQEKIEDEKERLNRHHPGLVNLRITIEETTH-HKTG-GFELRI
VASVPSDTVVVKRK------GEAVRPLLVEAFDTLGLQLKEFQRKR-RQ--TSKAPEL-S
GEGVIKSLFAYEAYGFIATP-EGQEVYFHENSLKDSAMDQLSVGDVVKFGEGEGDKGPCA
AWVKAVK---------------
>A0A1J5EF73
M---LHVEARNMEMRKSWQDKIDQEKERLVRHHPGLVNLRITIDETSH-HQGG-GYELRL
VASVPNDTVVVKRK------GETVRPMLVEAFDTLGLQLKELQRKR-RQ--PAKAVEA-Q
STGIIKALYPFESYGFIATA-SGREVYFHENALKSVALAQLAEGDAVRFGESDGDKGPCA
TWVRLAK---------------
>A0A1Q6DMS9
M---LKVEGRNLDVRKSWQEKIEEEKERLMRHHPGLINLRVTIEETTS-HKQG-GHEVRV
VAAVPNDTVVVKKK------GDSVRPLLVDAFDKLGMQLKELQRKR-RQ--TVKVVEA-A
GTGVIKSLSPFESYGFIVAS-DGKEIYFHENALKDLAMDQLAEGDSVSFGVTEGHKGPQA
TWVRGVQ---------------
>A0A3A6P920
M---LKVEGRNLDVRKSWQDRIEEEKERLMRHHPGLINLRVTIEETTS-HKQG-GYEVRL
VTGVPNDTVVVKRK------GDSVAPLLVEAFDTLGLQLKELQRKR-RQ--TTKVPEG-A
GFGVIKRLSPYESYGFIVAD-DGREIYFHENALKDLVMDQLAEGDAVSFGVTEGHKGPQA
TWVRAA----------------
>A0A949A7Z1
M---LKVEGRNLEVRKSWQDRIEEEKERLMRHHPGLINLRVTIEETTS-HKQG-GYEVRL
VTGVPNDTVVVKRK------GDSVAPLLVEAFDTLGLQLKELQRKR-RQ--TSKVPEG-A
GLGVIKRLSPYESYGFIFAD-DGREIYFHENALKDLVMDQLAEGDAVSFGVTEGHKGPQA
TWVRTA----------------
>A0A9E2D204
M---LKVEGRNLEVRKSWQDRIEEEKERLMRHHPGLINLRVTIEETTS-HKQG-GYEVRL
VTGVPNDTVVVKRK------GDSVAPLLVDAFDTLGLQLKELQRKR-RQ--TSKVPEG-A
GSGVIKRLSPFESYGFIVAD-DGREIYFHENALKDLVMDQLAEGDAVSFGVTEGHKGPQA
TWVRTA----------------
>A0A8J6TD85
M---LKVEGRNLDLRKSWQEKIEEEKERLGRHHPGLVNLRVTIEEVSH-QKQG-GYKVGI
VAAVPNDTVVVKRK------GESVRPLLVDAFDKLGYQLKELQRKR-RQ--TAKVPEL-D
HVGVIKTLSPYESYGFITSV-AGQEIYFHENALKDVVMDDLSEGDKVSFGVTDGDKGPQA
TWVRSA----------------
>A0A2N6BZ51
M---LKVEGLNLKVRNSWREKIEEEKERLERHHAGLVNLRITIEQTAS-HKEG-GYEVRL
IAGVPSDMAVVKRK------GEAVRPLLVEAFDTLGLQLKELQRKR-RQ--NHKSQEG-A
GFGVIKNVSPFESYGFILSH-DGREVYFHENSLKDREIDNLNEGEAVTFGETLGDKGPQA
SWVRTA----------------
>A0A947K976
M---LQVEGRHVEIRKSWQTKIEVERDRLLRHHPGLVNLRVAVEATEH-HKEG-GYEIRL
VAAVPSETLIVKRK------GEAVKPLLVKAFDNLSQQLKEMQRKK-RQ--TAKGQED-N
LSGVVKTISPPEAYGFIVTQ-DGREVYFHANALKDNDIGALNEGDSVIFGETEGDKGPCA
NWVRVVK---------------
>A0A948BTR8
M---LQVEGRHVDIRNSWQTKIDVEKDRLDRHHPGLVNLRVAVEATTS-HKEG-GYEVRL
IATVPNDTLIVKRK------GDAVKPLLVKAFDNLGQQLKEMQRKK-RQ--SSKGQEE-V
LTGIIKTVSPPESFGFIVTG-DGREIYFHENALKDAQIGVLNEGDAVTFGETEGDKGPCA
SWVKLTN---------------
>A0A948F8K3
M---LQVDGRNLEIRKSWQTKIEEERDRLGRHHPGLVSLKITIEATSS-HREG-GYELRM
VATVPNDTVVVKMK------GEAVKPLLVKAFDKLGLQLKELQRKR-RQ--TSKAVEI-N
GSGVIKSLSPFESYGFIVTG-DGRDIYFHENALKDTGMDSLNEGDLVSFGESDGDKGPCA
AWVKLSK---------------
>A0A7C5LD19
M---LQLEGRNLNLRKSWREKIQEERERLARHHPGLVNLRVTIEETTH-HKAG-GYELRV
VASVPNDTVVVKRK------GEAVRPLLVDAFDTLGLQLKELQRKR-RK--KVAKGAR-I
NFGVITAVYPYESYGFITTP-DGREVYFHENALKEKGIDEIGIGDEVRFGETEGDKGPQA
TWVRPAR---------------
>A0A1B9F7U2
M---VHIEAKNVTLLPNWEEKINEEIAKIQRHFPDLIHLRFELIGTKH-HRLG-YVEIHI
VASVPGETIVVKRK------GERVQLLLVECFDKLDRQIREYNRRR-QG--IIKSHE--H
PVGSIKRIFREEGYGFLEGA-DGEEIYFQQSAVKTIPFKDLEVGDLVRYEGEQREKGPQA
IWIKPA-R--------------
>A0A7C2ASG3
M---IRIEARNLTMLPEWEGKIDEELSKIECHYPGLLHFRLTLIGTRH-HKLG-AFEIHI
TGTVPEKTIVVKEK------GELVLPLIVEAFDVLDSELREHNRLR-QQ--VARVEPG-P
SRGFITHIFPEENYGLILSA-EGREVYFHKNAVKDMKFERLNIGDCVEFGEEAGDKGPQA
TWVRRR----------------
>A0A938QPX4
M-M-LDVHIEQVEILPEWREKIEEELARLQKHYDPILHARVEIIGTKH-HRHG-AFEVHL
AATVTGDTITITRQ------GEFVHPLLVEAFDVLDRRLLERSHAM-QR--EVKVHEH-A
RHGKVLRVFPEKEYGFIEAE-DGSEVYFHAHAVKKGKFSHLAPGQKVTFGLEEGDKGPQA
NWVRVA-D--------------
>A0A3A5AJF3
--M-LDVHIENLEILPEWRAKIEEELARLQKHYDPILHARVTLIGTEH-HRLG-TFEIHL
AASVPGDTITVTRQ------GEYVLPLIVEALDVLDRRLEEHSHIQ-QQ--KVKAHEF-A
QHGKILRLFPEKDFGFLEAP-DGLEVYFHAHAVKKGKFASLHPGQAVKFAMEEGEKGPQA
TWVRVE----------------
>A0A9D6U1K8
--M-LDVHIENLEILPAWREKIEEELARLQKHYNPILHARVELIGTEH-HRLG-TFEIHL
VASVPGDTLTVIRQ------GEYVLPLIVEALDVLDRRLEEHSHIQ-QQ--KVKVHEF-A
QRGKVLRVFPEKDFGFLETP-DGLEVYFHANAVKKGKFTSLTPGQAVKFAMEEGEKGPQA
TWVRVE----------------
>A0A7C3UWZ6
--M-QDVHIKNLEILPEWREKIEEELARLQKHTEPILHARVELIGTSH-HRHG-AFEIHL
VGVVPGNTLTVIRQ------GENVLPLIVEAFEALDRRLREYSAQK-QQ--QVKVHEY-I
HRGRVARLFPEEDFGFIATP-EGDEVYFHAHSLKRGAFEKLKEGVAVEFGQEEGDKGPQA
TWVQVVER--------------
>A0A7V6A3D6
--M-QDVHIKNVEILPEWEEKIREELAKLQKHSEPILHARVEIIGTAH-HHLG-AFEIHL
VANLPGHTLTVARQ------GEFVLPLIIEAFNALDKQIREFSRQK-QQ--QVKAHEF-I
HRGRIIRLFPEEEYGFIAAP-DGTDVFFHANALKRGLFEHLAEGMTVEFGQEEGDQGPQA
TWVQVVES--------------
>A0A7C5AMA9
--M-QEVHIENLEILPEWREKIEEELARLQRHTDPILHARVELIGTSH-HRHG-AFEIHL
VAAVPGETLTVSRQ------GEYVLPLIVEAFEVLDRRLREYLRRR-HR--QVKIHEH-V
HHGWIVKLFPQEDYGFLATP-EGTEVYFHANALKKGEFLHLKPGLKVAFGLEMGEKGLQA
TWVQVVD---------------
>A0A1V4QM24
--M-VDTRISDIELLPEWRYKIEEELARLQKHYDPIIHARVEIIGTGH-HRLG-TFEIHL
VISIPGDTITLTRQ------GEFVLPLIVEAFDALDRRLAEHSDIR-QR--LVKTHEQ-A
QSGKISKLFPEEEYGFIETA-HGEDVYFHAHAVKRGNFDQLRIGDLVKLALEEGDQGPQA
IWVRTLE---------------
>A0A7C5AMI8
--M-LEIEIEEVDILPEWREKIEEELAKLQKHTERILHSRVTVIGTSH-HRHG-GFEVHL
VLTVPDQVISVIRQ------GDYVLPLLVEGFKALDRRLKEYSHIR-QG--EVKVHEF-S
HKGVITKIFPDEDYGFIETP-DGLEVYFHANAVKSGNFDKLVPGTMVEFGQEMGEKGPQA
TWVRVVE---------------
>A0A7V4LCY0
------------------RDKIMEELGRLQRHAEPLLHARVEVVGTGH-HRHG-AFEIHV
VVSLPGATLAVKHK------GEQVLPLIVEACDALDLQLREHLRRR-RR--QVKVHEH-V
QRGKILKLVPEEDFGFLETP-DGTEVYFHANALKNRAFEHLTEGQAVEFGLEEGDKGPQA
TWVRVVA---------------
>F2NH14
--M-LNIFIENIEILPEWKEKIEEELTRLQKRYDPIVNARVELIGGGR-HRQG-QFEIRI
IAAVPGNTLTVTRQ------GELVSPLIIEAFDVLDRRLQETSDTR-QQ--RVKTHPN-T
VLGKIARIFPDEDFGFIETA-DGEEVYFHAHALKKGNFDKLQVGHKVKLALEEGLKGPQA
VWVRLQD---------------
>A0A356R9Q7
M-C-LQIDSRNVTMTPRWKTEIESRMADLQAGHDDLIHGRVTLTKNAHHKKSENVAEALV
VVTMPGRHTLTARKE-----EKTFEEAIRAAFFAMAIEVKKFRDKR-AK--EIRVSPI-P
LRGVISKLFLKEGYGFLLQD-GGGEVYFHRNAVHGMKFEELEDGVEVSFNVEDGEKGPQA
TTVNPLPSIPGAVDKA---FS-
>A0A955Q4K1
----LQIDSRNVTMTPRWKTEIESRMADLQAGHEDLIHGRVTLTKNAHHKKSQNVAEALV
VVTMPGRHTLTARKE-----EKTFEEAIRAAFFAMAIEVKKFRDKR-AK--EIRVPPI-P
LRGVISKLFPNEGYGFLLQD-GGGEVYFHKNAVHGMKFEELEDGVEVSFNVEDGEKGPQA
TTVNPLPSVPGAVDKA---FS-
>A0AA96GFB7
----LQIDSRNVTMTPRWKTEIESRMADLQAGHEDLIHGRVTLTKNAHHKKSQNVAEALV
VVTMPGRHTLTARKE-----EKTFEEAIRAAFFAMAIEVKKFRDKR-AK--EIRVPPI-P
LRGVISKLFPKEGYGFLLQD-GGGEVYFHKNAVHGMKFEELEDGVEVSFNVEDGEKGPQA
TTVNPLPSVPGAVDKA---FS-
>A0A7W1UG94
----LQIDSRNVTMTPRWKTEIESRMADLQAGHDDLIHGRVTLTKNAHHKKSENVAEALV
VVTMPGRHTLTARKE-----EKTFEEAIRAAFFAMEIEVKKFRDKR-AK--EIRVPSI-P
LRGVISKLFPQEGYGFLLQE-GGGEVYFHKNAVHGMKYEELEDGVEVLFNIEDGEKGPQA
TTVNPLPSVPGAVDKA---FS-
>A0A955ZNM2
----LQIDSRNVTMTPRWKTEIENRMADLQAGHEDLIHGRVTLTKNAHHKKSQNVAEALV
VVTMPGRHTLTARKE-----EKTFEEAIRAAFVAMAIEVKKFRDKR-AK--EIRIPPI-P
LRGVVSKLFPKEGYGFLLQEDGGGEVYFHKNAVHGIKFEELEDGTEVSFNVEEGEKGPQA
TTVNPLPTLPGAVEKA---FD-
>A0A7V1V4J9
----LRIDSRNIKMTPRWKKEIEERMADLQAGYNDLTHGRVTLTKNAHHKKDQRIAEAVI
VVTLPRRHTFTARKE-----EKTFEEAIRAAFAALEIELDKFREKR-AK--EIRLPPI-P
LRGVICKLFPKEGYGFILKE-GGGEVYFHKNALKGLKFEALEDGLEVAFNVTDGEKGPQA
TTVNPVPALPKARL--------
>A0A521JZK3
----LRIESRNIAMTPRWKTEIEQRVADLQSGHEDVTHARVTLTKNKHHKKLDDVAEALV
VITLPGRHTFTARKE-----EKTFEEAIRAAFAAVAIELRKYREKR-AT--DIRVPPV-P
LRGVICKLFPREGYGFILQE-GGGEVYFHRNAVHGFTFEELSDGQEVAFNVEAGDKGPQA
TTVEPIPSVG------------
>A0A521L2C7
M---LHIESRNVVMTPRWKSEIEKRMEDLNVGHEDILHARVTLTKNRHHKKLTNVAETLV
VVTLPGRHTFTARKE-----DKTFEEAIRSSFAAVEIELRKYREKR-AK--EVRLPII-P
LRGVICKLFPKEGYGFILQE-GGGEVYFHKNALHGLKFEELEDGTAVALNVEPGEKGLQA
TTVNPVLGIE------------
>A0A938NG08
----LHIESRNVAMTPRWKSEIEKRMEDLNAGQEDILHARVTLTKNLHHKKLTNVAEALV
VVTLPGRHTFTARKE-----DKTFEEAIRSSFAAVDIEMRKYREKR-AK--EVRLPVI-P
LRGVVCKLFPKEGYGFILQE-GGGEVYFHRNALHGLAFAELEDGTEVAFDVEEGEKGPQA
TTVNPVLGVE------------
>A0A1Q7C1H8
----FHIESRNVAMTPRWKAEIEARMADLQAGHDDLIHGRATLTKNRHHKKTRRVAEAMV
VVTLPGRHTITARKE-----EETFEEAIRAAFSAVEIELQKYREKR-AT--EVRLSPV-P
LRGVICKLFPLEGYGFILKE-GGGEVYFHKNALHGLKFEELEDGMGVAFDVEEGKKGPQT
TTVNPVPVVPSKG---------
>A0A9D7A7Z9
----LKIESRNVAMTPRWKTEIEERMADLQNGHDDLVHGRVTLIKNRHHKKAANVAEARL
VITLPGRRTVTASKE-----DKTFEEAIRAAFAAAKIELRKHREKR-AK--EIRLPPI-P
FHGVVCKLFPHEGYGFILRE-GGGEVYFHRNAVHGLTFEELEDGTEVMFNVEEGEKGPQA
TTVKPISAIL------------
>A0A0S4KT77
----LEIESRNVAMTPRWKAEIEARMQDLQRGHDDLIHGRVTLTKNRHHKKQANVAEALV
VVSLPGRHTITARKE-----EKTFEEAIRSAFAAVETELRKYREKR-AK--EVRLPPLPP
YRGVVCKLFPKERYGFILKE-GGGEVYFHANALQDLAFDEVEDGMEVLFNLEEGAKGPQA
TVVTTPDPVASKALS-------
>A0A0S4L4D2
----LEIHSRNVAMPPHWKTEIESRMEDLQRGHDDVIHGRVTLTKNRHHKKLANLAEALI
MVTLPGRHTLTARKE-----DKTFEEAIRSAFQAVGIELRKYREKL-AT--KMRLPPRPL
HCGVVSKLFLNEGYGFILKE-GGGEVYFHANALQGLTVEQLEDGTDVVFNIEEGDKGPQA
TVVALPPSIAVKVS--------
>A0A936VM40
M---LEIHSRNVAMTPRWKTETESRMEDLQRGHDDVTHGRVTLTKNRHHKKLTNVAEALI
VVTLPGRHTLTARKE-----DKTFQEAIRSAFQAVGIELRKYREKL-AT--EMRLPPRPP
HCGVVSKLFLNERYGFILKE-GGGEVYFHANALQGLTFEQLEDGTDVVFNIEEGDKGPQA
TVVALPPSIAIKVS--------
>A0A357EK50
----LEIHSRNVAMTPRWKAEIESRMEDLQRGHDDVIHGRVTLTKNRHHKKLVNVAEALI
VVTLPGRHTLTARKE-----DKTFEEAIRSAFQAANIELHKYREKR-AT--EVRLPLVPP
HQGVVSKLFSNERYGFILQE-GGGEVYFHANALQGLTFEQLEDGADVVFGLEEGFKGPQA
TVVALPQPIAAKVS--------
>A0A952VHK8
----LEIHSRNVAMTPRWKTEIESRMEDLQRGHDDVIHGRVTLTKNRHHKKLVNVAEALI
VVTLPGRHTLTARKE-----DKTFEEAIRSAFQAANIELHKYREKR-AI--EVRLPPVPS
HQGVVSKLFSNERYGFILQE-GGGEVYFHANALQGLTFEQLEDGTDVVFGLEEGFKGPQA
TVVALPQPIAAKVS--------
>A0A941LJ36
----LEIHSRNVAMTPRWKTEIESRMKDLRHGHDDVIHSRVTLIKNRHHKKLVNVAEALI
VVTLSGRHTLTARKE-----DKTFEEAIRSAFHAIDIELCKYRGKR-AT--EVRLPPMPP
HQGVVSKLFPNERYGFILRE-GGGEVYFHANALQGLTFEQLEDGTDVVFGLEEGDKGPHA
TVVAIPQPVAVKVS--------
>A0A952VMC8
----LEIHSRNVAMTPRWKAEIESRMKDLRHGHDDVIHSRVTLIKNRHHKNLVNVAEALI
VVTLSGRHTLTARKE-----DKTFEEAIRSAFHAVGIELCKYRGKR-AT--EVRLPPMPP
HQGVVSKLFPNERYGFILKE-GGGEVYFHANALQGLTFEQLEDGTDVVFGLEEGDKGPQA
TVVAIPRPIAVKVS--------
>A0A1W9IYG7
----LEIHSRNVEMTPRWKTEIETRMEDLRRGHDDLTHGRVTLTKNRRHKKQDHVAEALV
VVTLPGRHTVTARKE-----DKTFEEAIRSAFAAMAIELRKFREKR-AT--EVRLSPVPP
HRGVICKLFPQEGYGFILQE-GGGEVYFHANALQGLTLEDLEDGTEVVFGLEQGKKGPQA
TTVQRPPTVAVKVL--------
>A0A525WG17
----LEIQSRNVEMTPRWKTEIEARMEDLRRGHDDLTHGRVTLTKNRHHKKQDHVAEALV
VVTLPGRHTLTARKE-----DKTFEEAIRSAFEAVTIELRKYREKR-AT--EVRLPPVPP
HRGVICKLFPNEGYGFILQE-GGGEVYFHANALHSLTFEQLEDGTEVVFGLEQGKKGPQA
TTVQPPPTVAAKAF--------
>A0A532E692
----LEIQSRNVEMTPRWKTEIEARMEDLRRGHDDLTHGRVTLTKNRHHKKQDHVAEALV
VVTLPGRHTLTARKE-----DKTFEEAIRIAFEAVTIELRKYREKR-AT--EVRLPPVPP
HRGVICKLFPNEGYGFILQE-GGGEVYFHANALHSLTFEQLEDGTEVVFGLEQGKKGPQA
TTVQPPPTVAAKAF--------
>A0A849RQG2
----LEMQSRNVEMTPRWKTEIEARMEDLRRGHDDLTHGRVTLTKNRHHKKQDHVAEALV
VVTLPGRHTLTARKE-----DKTFEEAIRSAFEAVTIELRKFREKR-AT--EVRLPPIPP
NRGVICKLFPNEGYGFILQE-GGGEVYFHANALHSLTFEQLEDGTEVVFGVEQGKKGPQA
TTVQPPPTVATKAF--------
>A0A532CIT1
----LEIQSRNVAMTPRWKTEIEARMDDLRRGHDDLIHGRVTLIKNRHHKKLANVAEALV
VVTLPGRHTLTARKE-----DKTFEEAIRSAFQAISIELRKYRKKR-AT--EVRLPPVPP
HRGVICKLFPKERYGFILKE-GGGEVYFHANALQGLTFKKLEDGTEVVFGLEQGDKGPQA
TVVTLLPPIAKVL---------
>A0AA43EY08
----LEIQSRNVAMTPRWKTEIEARMDDLRRGHDDLIHGRVTLIKNRHHKKLANVAEALV
VVTLPGRHTLTARKE-----DKTFEEAIRSAFQAISIELRKYREKR-AT--DVRLPPVPP
HRGVICKLFPKERYGFILKE-GGGEVYFHANALQGLTFRKLEDGTEVVFGLEQGDKGPQA
TVVTLLPPIAKVL---------
>A0A532D449
----LEIQSRNVAMTPRWKTEIEARMDDLRRGHDDLTHGRVTLIKNRRHKKLANVAEALV
VVTLPGRHTLTARKE-----DKTFEEAIRSAFQAISIELRKYREKR-AT--EVRLPPVPP
HRGVICKLFPKERYGFILKE-GGGEVYFHANALQGLTFKKLEDGTEVVFGLEQGDKGPQA
TVVTLLPPIAKVL---------
>A0A934B4Q5
----LEIESRNVAMTPRWKTEIESRMDDLQRGHEDLIHGRVTLIKNRHHKKLANVAETLV
VVTLPGRHTLTSRKD-----DKTFEEAIRSAFHAISIELRKYREKR-AT--EVRLSPVPP
HRGVICKLFPKERYGFILKE-GGGEVYFHANALQGLKFKELEDGTEVVFGLDQGDKGPQA
TVVTPPPPIAKVL---------
>A0A7C5F402
----LEIESRNVAMTPRWKMEIESRMDDLQRGHDDLIHGRVTLTKNRHHKKLAKVAEALV
VVTLPGRHTMTARKE-----DKTFEEAIRSAFEAIGIALRKYREKR-AT--EVRLPPVPP
HRGVVCKLFPKERYGFILQE-GGGEVYFHVNALQGLAFDELEDGTEVVFDLEDGKKGPQA
TVVALPPPIAKVL---------
>A0A533B805
----LEIESRHVDMTPRWKTEIETRMGDLQRGHEDLLHGRVTLTKNPHHKKLDNVAEALV
IVTLPGRHTLTARKE-----DKTFEEAIRAAFHAISIELRKYREKR-AT--EVRIPPVPP
HRGVICKLFPQEGYGFILKE-GGGEIYFHANALQGLTFERLEDGTEVVFGLEQGKKGPQA
TVVTLPPPIVSKVS--------
>A0A967AJ02
----LEIESRNVAMTPRWKTEIESRMDDLQRGHEDLIHGRVTLSKNRHHKKLADVAEALV
VVTLPGRHTMTARKE-----DKTFEEAIRAAFHAVGIELRKYREKR-AT--EMRLPPIPP
HRGVICKLFPQEQYGFILKE-GGGEVYFHANALQGLEFERLEDGTEVVFNLEEGKKGPQA
TVVTLPPPMETKMS--------
>A0AA43EQ57
----LEIESRNVAMTPRWKTEIESRMDDLQRGHEDLIHSRVTLTKNRHHKKLADVAEALV
VITLPGRHTMTARKE-----DKTFEEAIRAAFHAISIELRKYREKR-AT--EVRLPPIPP
HRGVICKLFPQEQYGFILKE-GGGEVYFHANALQGLEFERLDDGTEVAFNLEEGKKGPQA
TVVTLPPPMARKMT--------
>A0A953B8L1
----LEIESRNVAMTPRWKAEIEFRMGSLMQKHENLIHGRVTLTKNRHHKKLANVAEALV
VVTLSGRHTLTARKE-----NKTFEEAIRAAFDAVGIELRKYRDKR-AT--EVRLSSVPP
HRGVISKLFPKGRYGFILKE-GGGEVYFHANALQGLTFKRLEDGTEVVFGLEDGKKGPQA
TVVTLPSPIAKAL---------
>A0A1W9GCJ7
----LEIESRNVAMTPRWKAEIEFRMGGLMQRHKNLTHGRVTLIKNRHHKKLANVAEALV
VVTAPGRHTLTARKE-----DKTFEEAIRSAFQAIDIELRKYREKR-AT--EVRLPPVPR
DRGVICKLFPKECYGFIFRE-EGGEVYFHANALRGLTFEQLEDGTVVLFNQEPGDKGPQA
TVVTLPPPIAKAL---------
>A0A1G1H756
----LEIESRNVGMTPRWKTEIETRMAGLNQRHEDLIHGRVTLTKNLHHKKLDNVAEALI
VVTLPGRHTMTARKE-----DKTFEEAIRTAFDAIAIELRKFREKQ-GT--EVRMAPIPP
LQGVICKLFPIEGYGFILKE-GGGEVYFHKHALQGLTFDELDNGTDVAFNIEEGEKGPQA
TTVHRPSPIAP-----------
>A0A3N5HFU1
----LEIESRNVDMTPRWKTEIESRMADLKRRHEDLIHGRVTLTKNPHHKKQANVAEALI
VVTLPGRQTMTSRKE-----DKTFEEAIRTAFDAMAIELRKYHEKR-GT--EVRTAPVPP
LRGVICKLFPIEGYGFILKE-GGGEVYFHKHALQGLTFGELTDGTDVAFNIEEGEKGPQA
TTVHRPSPIVP-----------
>A0A3N5ICD8
----LEIESRNVDMTPRWKTEIESRMADLQRGHDDLIHGRVTLTKNPHHKKLANVAEALI
VVTLPGRQTMTSRKE-----DKTFEEAIRTAFDAMAIELRKYREKR-GT--EIRTSPVPP
LRGVICKLFPIEGYGFILKE-GGGEVYFHKHALQGLTFGELTDGTDVAFNIEEGEKGPQA
TTVQRPSPIAP-----------
>A0A533B9L7
----LEIESRNVGMTPHLKSEIESRMADLQERHQDLIHGRVTLTKNLHHKKLANIAEALI
VVTLPGRQTMTARKE-----DKTFEEAIRTAFDAMAIELRKHREKR-GT--EVRTSPIPP
LRGVICKLFPKEGYGFILKE-GGGEVYFHKHALQGLTFEELNDGTDVAFNVEEGEKGPQA
TTVHRPSPIVP-----------
>A0A533BHC0
----LEIESRNIDMTPRWKSEIESRMADLQQRHQDLIHGRVTITKNLHHKKLANVAEALI
VVTLPGRQTMTARKE-----DKTFEEAIRTAFDAMAIELRKYREKR-GT--EVRTSPIPP
LRGVICKLFPKEGYGFILKE-GGGEVYFHKHALQNFTFDELSDGTDVTFNLEEGEKGPQA
TTVHRPSPIVP-----------
>A0A533XLC1
----LEIESRNVGMTPRWKSEIESRMADLQRRHEHLIHGRVTLTKNLHHKKLANVAEALI
VVTLPGRQTMTARKE-----DKTFEEAIRTAFNAIAIELRKYREKR-GT--EVRASPIPP
FRGVVCKLFPKEGYGFILKE-GGGEVYFHKHALQGLTFDELNDGADVAFNIEEGEKGPQA
STVHRPSPIIP-----------
>A0A7Y8HND8
----LEIESRNIEMTPRWKNEIESRLADLQQKHQDLIHARVTLTKNLHHKKQANVAEALI
VVTLPGRQTKTSRKE-----DKSFEEAIRSAFGAMAIELRKHREKR-GT--EVRSSPIPP
LRGVVCKLFPKEGYGFILKE-GGGEVYFHKHALQGLTFEELTDGTDVAFNLEQGEKGPQA
TTVQRPSPIVP-----------
>A0A525WE56
----LEIESRNVGMTPRWKSEIETRMADLQQRYDHLTHGRVTLTKNPHHKKLANVAEALI
VITLPGRQTKTARKE-----DKTFEEAIRTAFDAMAIELRKHHEKR-GT--EIRTSPIPP
LRGVICKLFPKEGYGFILKE-GGGEVYFHKHALQSLTFEELKDGTDVSFNLEEGEKGPQA
TTVHRPSAIVQ-----------
>A0A7Y4SBK6
----LEIESRNVGMTPRWKTEIESRMADLQQRHQDLIHGRVTLTKNLHHKKQANVAEALI
VVTLPGRQTKTARKE-----DKTFEEAIRTAFDAMAIELRKHHEKR-GT--EVRTSPIPP
LRGVICKLFPKEGYGFILKE-GGGEVYFHKHALQGLTFEELRDGTDVSFNLEEGEKGPQA
TTVHHLSAIAR-----------
>A0A9D6Z4E7
----LEIESRNVEMTPRWKSEIETRMADLQQRHYDLIHGRVTLTKNPHHKKLDNVAEALI
VLTLPGRQTMTARKE-----DKTFEEAIRTAFDAMAIELRKYREKR-AT--EVRTPPIPP
LRGVICKLFPKEGYGFILKE-GGGEVYFHKHALQGLTFEELNDGTDVAFNLEEGEKGPQA
TTVQRPSPLVL-----------
>A0A532AT25
M---LEVESKNIDMAPRWKTEIETRMADLHERYTDLIHGRVTLTKNLHHKKLDNVAEALI
LVTLPGRHTMTARKE-----DKTFEEAIRAAFDAVAIELRKHREKR-GT--EVRTAPIPS
LRGVICKLFPIEGYGFILKE-GGGEVYFHKHALQGLTFGELDNGTDVAFNMEEGEKGPQA
TTVHPAAFPG------------
>A0AA86N368
----LEIQSRNVAMTPRWKTEIEERMADLQRGHADMLHARVSLIKNRRHKKLKNVAEATV
VITLPRRQVVTARKE-----DKTFEEAIRAAFAAVQTELQKFRDKR-TK--DLRLPPLPP
SRGVVCKLFPKSGYGFILQE-GGGEVYFHKNALRGLAFDELEDGTEVLFNVEQGEKGPQA
TTVQPLPALSHV----------
>A0A1E4DMS5
----LEVESRNIEMPPRWKTEIEERMAALQRGHDDIVHGRVTLTKNRHHKKLDNVAEALV
LVTVPSRQTITSRKE-----DKTFEEAIRSAFDAVAIELRKFREKR-AK--VIRVEPLPQ
LRGVVSKIFPDLGYGFILMD-GGGEVYFHKNAVKGMAFTDMEDGVEVLFESEPGEKGLHA
TIVQPPHLLKL-----------
>A0A952QU59
----LEVESRNIEMTPRWKTEIEERMAALQRGHDDIIHGRVTLTKNRHHKKLDNVAEALV
LVTVPSRQTITSRKE-----DKTFEEAIRSAFDAVAIELKKFREKR-AK--VIRVEPLPQ
RRGVVSKVFPEQGYGFILMD-GGGEVYFHKNAVKGMAFADLEDGVEVLFESEPGEKGLHA
TIVQPPHLLKL-----------
>A0A1W1HWR5
----LEVESRNIAMTPRWKTEIEERMATLQRGHDDIIHGRVTLTKNRHHKKLDNVAEALV
LVTVPTRHTITSRKE-----DKTFEEAIRAAFDAVAIELRKYREKR-AK--VVRIEPLPQ
LRGVVSKVFPHLGYGFILKD-GGGEVYFHKNAVKGIPFNDIEDGQEVLFESEPGEKGLHA
TIVQPPHALEV-----------
>A0A532EE77
----LEVESRNIAMTPRWKTEIEERMATLQRGHDDIIHGRVTLTKNRHHKKLDNVAEALV
LVTVPTRHTITSRKE-----DKTFEEAIRAAFDAVAIELRKYREKR-AK--VVRIEPLPQ
LRGVVSKVFPHLGYGFILKD-GGGEVYFHKNAVKGIPFNDMEDGQEVLFESEPGEKGLHA
TIVQPPHALEV-----------
>D8P7V2
----LEVESRNIDMTPRWKTEIEERMATLQRGHDDIIHGRVTLTKNRHHKKLDNVAEALV
LVTVPTRHTITSRKE-----DKTFEEAIRAAFDAVAIELRKYREKR-AK--VVRIEPLPQ
LRGVVSKVFPHLGYGFILKD-GGGEVYFHKNAVKGIPFNDMEDGQEVIFESEPGEKGLHA
TIVQPPHALEV-----------
>A0A3C1YX61
----LEVEARNIAMTPRWKTEIEERMAALQRGHDDIIHGRVTLTKNRHHKKLDNVAEALV
LVTVPTRQTLTSRKE-----DKTFEEAIRAAFDAVAIELRKYRDKR-AK--VARIEPLPQ
LRGVVSKIFPNQGYGFILND-GGGEVYFHKNALKGISFDEVQDGLEVLFESEPGEKGLHA
TIVQTPHLLKP-----------
>A0A3A0C5L1
MET-LEIESRNVAMTPRWKTEIEARMADLQRGHDDIIHGRVTLTKNRHHKKLDNVAEALV
LVTVPTRHTMTARKE-----DKTFEEAIRAAFDAVAIELRKFREKR-AK--VVRTEPLPP
LHGVVSKLFPDEGYGFILKD-GGGEVYFHKNSLKGLSFEKLEDGQEVVFEEEPGEKGLHA
TIVQPPPTLKL-----------
>A0A3M2BBH4
M---LEIESRNVGMTPRWKEEIEARMADLQEGHNDLIHGRVTLTKNPHHKKANNVAEALV
VVTLPGRHTITARKE-----RKTFEEAIRAAFAAVETELDRYRQKR-AK--EIRTSPIPP
YTGVVSKLFPDEGYGFILLD-GGEEVYFHRNAVHGMKFEELVDGTEVVLNVEEGEKGLQA
TTVNPPPMLP------------
>A0A3M2D8D7
MEI-LHIECRNVELTPRWKEEIEARIADLQAKFHDIIHARVTLTKNTHHKKARNVADAMV
VVTMPGRHTLTARKE-----KKTFEEAMRAAFHGVEVELRRYREKR-PR--EIRIPPVPP
YHGVISRIFPEAGYGFILQD-GGGEVYFHRNAVHGMSFEDLEDGMEVVFNIEEGEKGPQA
TTVNPPPVLP------------
>A0A533Z720
----VAIESRNIDMTPRWRAEIEERFADLEAGHGDLIHGRTTLTKNLRHRKDDRVAEAVV
VVSLTGRHTITSRKK-----DKTFEEAIRGAFSAAEIELTKIRGKR-AH--EVRTTPLPP
LRGVILKLFRDEGYGFILQD-GGGEVYFHKNALHGLTFEDLEDGTEVVFNLEDGKKGPQA
TTVAPPPPAELLPSRV------
>A0A3M2DCG4
----LKIESRNVGMTPRWKTEIEERAAALETESLRITHARVTLTKNTHHKKSANHAEALV
VVNIPKRHTITARKE-----AKTFEEAIRAAFAAVEIELEKIQEKR-AK--EPPVQPSLP
YLGVINKIFRQEGYGFILQD-GGEEIYFHKNALRGFDFAKLEDGMEVTFNMEDGEKGPQA
TVVLPLPLTAV-----------
>A0A521RUG6
M---MKIEWQNTKPSPYWNAVIQGHFDRLKQGRQKITHARVTLRKSQH-HLNG-AEEATV
VLSVPGRTLTANKT------AETIGDVINEVFDAVGQELQRYKEKK-EG--YKPPART-H
PHGVIVRLFKDRHYGFIQAD-DQEDIYFHRNSVSGFSFESLEVGTRVEFEAEEGEEGLQA
SRVII---------------K-
>A0A7X6ICM1
M---IKIEWQNSKPSPYWNDIIQDHINRLKTGRQKITHARVTLRKSQH-HLNG-ADEATV
VLSVPGKTLTANKT------AETIGDVINEVFSAVEQELHRYKEKR-EG--QKGAARS-H
LQGVIVRLFKDRNYGFIQAE-GQEDIYFHRNSVSGMPFNDLETGTRVEFDAEEGDEGPQA
SRVSI---------------K-
>A0A932SFG7
M---IKIEWQHSKPSPYWNEVIQDQFNRLKQGRQKITHARITLRKSQH-HLNG-SEEATV
VLAVPGKTLTANKT------GETIGDAINEVFSAIGQELQRYRGKK-EG--QKLPAES-H
PHGVIARLFKESNYGFIQSD-GHEDIYFHRNSVHGMAFDELEEGRRVEFEVEEGEEGLQA
SRVTI---------------K-
>A0A7C3Q4B8
M---VRFEGQHIEVPDHWKELVTSRLTALENGRRKILHARVTFRKSTH-HNTG-NDEATI
VLTVPGTTLAASRR------GEVMSEALNAALEVIEREWHRYWTKK-RL--QKKTPTS-S
THGVVARLFREQEYGFIQTE-GDREVYFHKNSVHGAPFERLEVGTLVKCELEEGQKGPQA
SRVLIK----------------
>A0A534SC68
M---LDIEGRNTEVQERWRDLIQRKLAKLEHYPNEITHARVTITHNPH-HQVG-DNQVQV
VLSVSGQTLTVKKN------GAQIPAVLRAALTAAEREIDTYHQSR--R--FVKEPGP-R
PMGTIARVFHTKGYGFILTE-GARQIYFHRNALDGLSFEEIHKGLPVAFELEEGEKGPQA
ARVFLAGK------------R-
>A0A7V3UHS9
M---VQIEGFNDEITPARRALIDERLSKLTRYDIDIIHVRVTLEKDPH-HQKG-NDNVRV
VLSVPGNTLVANKT------GDTLEDALFKAFDALDRELKDYIKGR-QH--AIKPPAP-R
PRGSISQIFKDRGYGFILTE-NGEEVYFHKNSVQKIPFEDLEVGIPVEFDLEEGKEGPQA
SRVTL---------------F-
>A0A7V3BPZ5
M---VYIERQHIPIQPKLREMLTQRLEELNAQHDDIIHARVALDKDTH-HQQG-VDEVRI
ILSLSGKILTAKKV------AASLYDAANAALETIERELKEFRDQR-RG--VVKEPGP-R
IRGRIVRVFHDRGYGFIETE-TNHEVYFHANSVHGIAFEALEVGMPMDLEIQAGDKGPQA
SRITPYLPAL----------M-
>A0A931URX0
M---LTVEGRHTEVRERWQHLIEKQAQGLARKAPEILHLRVTLIKSPH-HLEG-AEEVRL
VGSIPGDQLVVSKQ------KKTMDEAIRAAFAALERMLPREPGRH-GT--VVKEPAP-R
LRGTVHQLFPEEGFGFVLLD-NGRQAYFHRRSVTGLPFEKLEVGTAVAIDLEQGDKGPQA
SRVEVM----------------
>A0A938AZJ7
MT-ELHIEGQHIAISDNLRALIAERLDKLNAHHRDVMHARVALVKSNHHLHGSD--EARI
TLSMTRRKMLQAAK-----VGKT-EEAVHNSLEALQRELADYRGKR-RELDRLKTAGP-R
LSGQVVQLVADQGYGFVDI-GAEEDVHFVRSAIVGGTFEGLTEGSAVEVDVISVADGYEA
TRVVPL----------------
>A0A3D0IAX0
M-T-AEIHWSHVEESEDERHAIEARLSALAAGHTDMIDLRIVGRGTGHHRHGGK--EIRV
ACQVRGREIVAVRS------ADD-GLALDQAIDAFEREVRKLREIR-STH-DERPQNP-P
YLGIVDRVLHAAGYGFIVTD-G-EKVYFHRNAVHGGEFERLTEGDRVALNIEAGEKGLQA
TTVVPAPPGVPAP---------
>A0A7C2SGN8
M-I-----WKGLEGPPGLRVRVQERLEALAAAHRDLIDVRLAGKPTQHHVHGGQ--EVRI
AAQVRGTAQVVART------RAD-GLALDEAMDAFEREMRRLREKR-MDA-YERPPEP-P
ELGVVDRVFAAEGYGFILTD-A-ERVYFHRNAVSNGRFQELEEGQRVGLQFEAGDEGLQA
TAVTAAPPDAPVP---------
>A0A7Y3GYN1
M----KLHWVGFQEDESQRALVENRVQQLAEGHRDLIDVRFTGRPTRHHRH-G-GQEVRI
TCQARGHEIVAART------CPDLELALNAALDTFEREVHRLRDKQ-RDL-RAQAPVP-P
HLGIVDRIFREDGYGFILTD-GGDQVYFHRNAVKEGEFEQLEESDRVALNMEAGQKGPQA
TTVAAPPPGEP-----------
