# Supplementary material for: Cryo-EM reveals multiple mechanisms of ribosome inhibition by doxycycline
Source: Nat Commun. 2026 Jun 1;17:7049. doi: 10.1038/s41467-026-73421-5 (PMC13392368; doi:10.1038/s41467-026-73421-5)
Supplement: Supplementary file 6 — Source Data [file 41467_2026_73421_MOESM6_ESM.zip › File 2.txt]

(A0A438AI80:0.2519046650,A0A318SRX3:0.2429442135,(A0A6L5Z5I7:0.1536424051,((A0A017HCY0:0.0340638437,(((A0A1X6YVP4:0.0295328098,(A0A2G1MF23:0.0000024117,A0A1G7G847:0.1371867521)96:0.0176235109)93:0.0057927107,A0A9X2FMM2:0.0058576011)92:0.0000020824,U2YN59:0.0664844269)93:0.0632529881)100:0.2045079427,((((A0A6A7KIY2:0.2144264628,A0A963QX02:0.2175223519)100:0.1789206300,(((A0A397QAD1:0.3982683290,(((((((((((((((A0A1G7Q2A6:0.5228858352,A0A369T6U1:0.2117428809)76:0.0962999076,(((A0A6I7PC97:0.2964744918,A0A963NYG8:0.2177570812)100:0.2595277576,A0A848W8M0:0.2696581667)77:0.0478513143,((A0A2U1VP95:0.0432019793,(A0A5A9EK89:0.0116832853,A0A6N1AXJ0:0.0000010000)100:0.0192079195)78:0.0056610879,(A0A2U1YLM4:0.0058129706,A0A4P7Z4Q5:0.0057526709)100:0.0060841046)100:0.4167983858)52:0.0099232074)59:0.0589409289,A0A953B2J8:0.2596865696)62:0.0345388458,(A0A1F2XQB9:0.2278807396,(A0A6N6VGE3:0.3860463952,A0A5J6MCI4:0.3565260579)98:0.0896266103)88:0.0344541655)60:0.0271239020,(((A0A257RUW0:0.0404222453,A0A257RAE1:0.0173990844)100:0.0645494921,(A0A066PUF8:0.0000010000,F7S7H7:0.0060612369)96:0.0000027071)100:0.2392750940,(((A0A317FA45:0.2351817514,(((A0A7W4IXK5:0.0057141884,A0A7W4IR80:0.0055023695)100:0.0132482378,A0A7W4JGG0:0.0092044348)100:0.2364914181,A0A7Y7M5M9:0.1721525263)100:0.2442257599)62:0.0484490674,A0A8J2ZDS6:0.1975297249)85:0.0465062147,((A0A917L0E3:0.1677458141,(A0A9X9X080:0.0881107241,A0A9X9XAP1:0.0579637798)100:0.1184419935)100:0.0902498587,A0A9X9WNK2:0.2637886051)98:0.0716901248)65:0.0585097713)100:0.3331125190)59:0.0303363328,(A0A929ILS4:0.3482925570,A0A928XQI1:0.4976636844)54:0.0465254393)81:0.0396287915,(((((A0A7V2RU12:0.0942995504,A0A2H6AXH2:0.1840671628)99:0.0614158579,A0A2H6AT65:0.2587023350)100:0.5585265697,A0A918XSG2:0.4278979222)50:0.0735019801,(A0A967F1P2:0.1354797595,A0A843RDF1:0.2996330408)100:0.1297919179)41:0.0399429538,(A0AA42ZLA4:0.1821391109,A0A973APB9:0.1699022610)100:0.1893735009)95:0.1218370334)82:0.0492503859,((((((A0A0F6VYM2:0.5092976404,A0A931V4Y6:0.5990035619)88:0.0388971345,(A0A0S8BYQ4:0.2528544786,(A0AA42XZY5:0.0440841245,A0AA43C9K0:0.0109082028)100:0.2530373285)100:0.2446175879)100:0.0646133073,((A0A840VDW4:0.4628212365,A0A354UX12:0.2079301090)75:0.0653908636,A0AA42CFA5:0.2366094768)100:0.2876517092)84:0.0395277433,A0A3N1MFA3:0.6376422917)80:0.0249029003,((((((((((((((((A0A3S3L8L0:0.0117920068,A0A442HB64:0.0000020911)100:0.0177823577,(A0A442G4M3:0.0000029007,(A0A442HM06:0.0000021107,A0A527QXP5:0.0058726377)100:0.0117813355)98:0.0058587192)98:0.0058727980,A0A439PKN9:0.0058394429)47:0.0058772725,A0A442FUQ6:0.0175576432)39:0.0058531509,A0A442EM98:0.0000024048)39:0.0000024265,A0A531D885:0.0119198663)98:0.1379761771,((A0A432V1Q5:0.2091856358,A0A942E321:0.1993630147)96:0.0427126823,A0A9D8L1U8:0.2120200525)95:0.0395574956)100:0.1174384213,(A0A0Q6NL90:0.0329639906,(A0A1G5V000:0.0444270388,A0A562N821:0.0570219772)100:0.0220350824)100:0.0948961874)100:0.0334730345,(A0A4Q2S6D5:0.0349219743,A0A6I7HHR8:0.0276240933)100:0.2586630930)89:0.0374113381,A0A178XM15:0.1501568218)100:0.1026752105,(A0A7X3S708:0.2098438775,A0A839AI62:0.3596709191)95:0.0582542939)100:0.1159686477,A0A964T3B9:0.6527286371)96:0.1335996980,(A0A2S3UP21:0.1731163906,A0A346R4J9:0.1957424173)100:0.2084123151)95:0.0267313057,A0A9X3UJB3:0.3338752940)100:0.0655911889,(((A0A4R5VC58:0.4014674872,A0AAE4B4G5:0.2326116407)100:0.1019400495,(A0A101CYT5:0.2108804772,A0A1H5WUE6:0.2784994064)100:0.1740920149)100:0.0628788055,((A0A2E3UHV5:0.0000029954,A0A840CJ87:0.0124673309)100:0.1941447632,(A0A2R8B4Y0:0.1126020663,(A0A6N6SD99:0.1251174528,A0A963XT16:0.0393867181)100:0.1653105593)100:0.1946202475)100:0.0687659294)100:0.3232463056)98:0.0262498516,(A0A7Y2BPH7:0.4768738995,(((((A0A1I3IYK3:0.5985088857,A0A1G8QSP0:0.2605478987)61:0.0623008099,S9SBT8:0.2358580599)91:0.0953337355,A0A238W6T4:0.2479927560)91:0.0764061065,A0A5B9EL17:0.1560052894)100:0.4614751358,(F2J4A7:0.1583609608,A0A926NWI8:0.5487820958)100:0.3079469855)100:0.3818637006)100:0.1765473424)100:0.2451281101)75:0.0236092768,((A0A2E6QNQ9:0.3063276119,A0A951SL67:0.2222075631)100:0.1037143991,(A0A1T4LGL7:0.0920640840,A0A941TI60:0.0806694711)100:0.3256330786)68:0.1026928427)62:0.0094824582)55:0.0593355346,((((((((((((((((A0A286C3T7:0.0539552428,((A0A1H8G3M9:0.0109528988,(A0A2T5ID02:0.0000028284,(A0A1I0DNS4:0.0107767465,Q2YAL3:0.0109507147)100:0.0110782209)100:0.0054588856)100:0.0055556412,A0A1I7G4I9:0.0109753824)100:0.0578652318)100:0.0631613566,(A0A1I4XEF1:0.0963283992,(A0A1G4YLW1:0.0339058810,(A0A1G5TSQ4:0.0055331681,A0A1M7E027:0.0000021261)100:0.0172591478)100:0.0680534832)22:0.0243665285)87:0.0163195113,((((A0A0C3RBQ4:0.0502045336,(A0A1G5GC65:0.0174733887,(A0A2T5JHK3:0.0237047351,A0A1G5HE26:0.1445019995)27:0.0092717125)27:0.0123830443)46:0.0190103949,A0A1W6STC3:0.0451351802)14:0.0197433930,(A0A1I2ZD14:0.0142593855,(A0A2T5JX98:0.0113375821,A0AAU0KHH2:0.0000010000)100:0.0270926102)100:0.1292998987)95:0.0240150686,(A0A1G0DHU0:0.1357323255,A0A1H7KG65:0.1718876204)30:0.0267253463)26:0.0096220055)99:0.1029769419,((A0A1I2FX49:0.0723024758,((F8GIB8:0.0534911340,(A0A1W9H3S2:0.0839680340,A0A5C7V0Z9:0.1482456420)17:0.0465105788)15:0.0108435232,(A0A7S6ML40:0.0476178586,(A0A7S6MQY2:0.0222851425,A0A941SF00:0.0189693443)100:0.0395933188)100:0.0230415092)76:0.0336524162)99:0.1005522859,A0A963NSX3:0.2195550798)98:0.0495823115)100:0.1345838621,(A0A4R3Y0J1:0.3402661245,A0A6H9Y3M1:0.4649402319)96:0.0897771879)95:0.0811006036,((((((A0A0E9MD52:0.0088757842,S6ALI0:0.0419660400)100:0.1605112187,A0A658BRG3:0.1048775458)100:0.1053402199,(A0A345Y898:0.1617408271,(A0A1Y6CF67:0.0146599546,(B9Z3V7:0.0119869311,G2J3Q1:0.0000028176)98:0.0094537337)98:0.1336805661)100:0.6327029924)18:0.0711128465,A0A3N5NIP9:0.4063534563)18:0.0565394055,((((((A0A1G0GY93:0.1633387356,A0A1G0GT39:0.0861066558)100:0.0723445738,A0A1G0G4N1:0.1444184844)100:0.3768726707,(A0A2E0GVY0:0.1435534874,A0A2E9ZB25:0.1325723495)100:0.9201717892)44:0.0934686177,((Q83FC0:0.0060960586,A9KBC8:0.0000021094)100:0.2764215090,A0A1G0HVC7:0.3205153847)100:0.1725583110)66:0.1697870570,(((((A0A521XSY5:0.3002148255,A0A370G542:0.2186179000)100:0.0710777012,A0A1G0HIW1:0.2838059101)100:0.0578799844,A0A8T3SL70:0.5094974335)100:0.1629705125,A0A1G0H7M1:0.3305543846)100:0.2013483258,A0A941PGP7:0.7532286264)21:0.0597830543)20:0.1551600918,(A0A1F4I1Z1:0.1557259924,(A0AAU7LPF3:0.0167093977,A1VKG2:0.0078950733)100:0.1351446205)100:0.4719032298)20:0.0894049321)43:0.0189092036,(((A0A2R5FCR3:0.4187541208,(((A0A1A9NMB1:0.2083559281,(A0A1G1B0Q3:0.2028686050,A0A1J5SSB1:0.0850539578)100:0.1417833258)28:0.0384180281,A0A1J5PYS1:0.2281774753)24:0.0077838135,A0A1A9NNE2:0.2524625946)30:0.0459436835)98:0.0476928944,((((A0A0F7KCP3:0.0329493406,A0A1I4NY00:0.0442706221)100:0.0297571989,A0A1H3LYL3:0.0732639483)100:0.0286747489,(A0A1G8EQ16:0.0056473873,A0A1H3N1A1:0.0000023938)100:0.0352681234)100:0.1100497996,(A0A1I4Q268:0.0000020589,A0A8H8Z170:0.0057815809)100:0.0764524079)100:0.0739891615)100:0.1114972305,(((((A0A106BJR5:0.0120568394,A0A259F8G9:0.0180625436)97:0.0000020637,A0A2N2T978:0.0120534604)100:0.0180981535,A0A947UV00:0.0240744606)100:0.1019933402,A0A7C9KY52:0.0881729520)100:0.0525319448,(A0A947VEF9:0.0568888232,A0A9D6QBQ6:0.1006163306)100:0.0586269763)100:0.1479160730)100:0.1430561537)43:0.0248431436)30:0.0231785932,(A0A1F3X4Z7:0.2748008717,((((A0A9E3W609:0.3870927629,A0A9E5QQK5:0.2213853568)100:0.2176275747,A0A9D6G0T2:0.2707071994)74:0.0392015095,((A0A1F3ZJ62:0.0671615413,((A0A521V812:0.0061806196,A0A522VQM2:0.0126073653)100:0.0222112200,A0A521VID8:0.0492370221)100:0.0569372775)100:0.1332411875,A0AA43EZJ4:0.3114609254)100:0.0799011972)73:0.0386426001,(A0A1F3X8G9:0.2610378133,(A0A7C4IAE2:0.2033656430,((A0A1D2SER6:0.0728420838,(A0A952Y5M5:0.0302466592,A0A953CTJ6:0.0339129997)47:0.0157643701)99:0.0847479424,A0A3N5GML4:0.0029635042)100:0.4309029359)99:0.0609478919)85:0.0495094355)100:0.1098195674)98:0.0765445438)92:0.0658532446,(((A0A1J5S9J1:0.1655441896,A0A838LZ85:0.1489690087)100:0.1297381272,H0Q1S0:0.2425250407)100:0.1280960881,(A0A1F4JJC1:0.2298629243,A0A3A3G8T9:0.2341775510)100:0.3381477697)94:0.0323901447)100:0.0944746441,(A0A1F6TE97:0.2371706348,((((A0A1G1F9K3:0.3339482727,A0A3C0TML7:0.1839099853)68:0.0905528640,A0A973GQC2:0.2364219404)100:0.1149680513,A0A1G1FN60:0.3779022909)100:0.1293850019,A0A1G1FVS0:0.3689154514)98:0.1280686631)82:0.0264213145)97:0.0661889145,(A0A3A4W4K7:0.1716994071,A0A932KG71:0.1309890569)100:0.1231066418)68:0.0352685123,(A0A1F6SW53:0.2288488186,A0A952BDZ8:0.2855613005)100:0.1971132365)99:0.1448903137,(((A0A978TXI6:0.2162311123,(A0AA43FSU1:0.5792358341,(A0A5Q4DD70:0.3005343065,(A0A651HB95:0.2104567668,A0A651HWB5:0.2729854585)100:0.0898469279)100:0.7355857584)99:0.2688559396)18:0.0425621139,(((((A0A5Q0GGZ5:0.0369141637,A0A6M0J8R4:0.0182088923)99:0.0292661772,A0A8J7HT38:0.0300084468)69:0.0131969168,A0A927A9N4:0.0650372191)99:0.1840669370,K9T078:0.2372126457)100:0.0837703835,A0A6I5RH84:0.3179824207)99:0.0598070556)18:0.0756539915,A0A1F8XEK3:0.4472292161)15:0.0523190178)26:0.0176860509,((((((((A0A0E2YZC7:0.0058912924,D8KBP3:0.0000023095)100:0.0992988710,(A0A4P7BYX3:0.0180086478,D5C5B2:0.0064477043)100:0.0708461273)100:0.2203368550,((((A0A0T5Z140:0.0000024835,A0A9J7A1P9:0.0390534410)100:0.2458335128,((A0A0T5Z768:0.0074825943,G2DH89:0.0150586821)100:0.1537974294,((A0A2N1DPT1:0.0784796406,A1SY46:0.0158420773)100:0.1751967889,A0A353D0Y3:0.1699979442)100:0.1095654948)94:0.0307828924)98:0.0924620805,(A0A2N5XYZ2:0.2607391079,A0A7C1XZ99:0.2200668821)89:0.0841383695)89:0.0632482156,A0A8S9DVW7:0.2929968999)83:0.0355972789)45:0.0355152302,A0A0S8DWD8:0.4359953935)59:0.0073600599,((((A0A2A4MVR3:0.1610718499,A0A946YHF2:0.0704681430)100:0.1088534453,A0A369C9Q2:0.3230017222)97:0.0605243969,A0A7Y8SV21:0.3275824037)12:0.0542567618,(A0A7C1YLR7:0.2706433755,A0A836S5U1:0.2790797875)77:0.0625265008)8:0.0270050722)9:0.0479442353,(((((A0A1G0FA97:0.2508592418,A0A962RGM8:0.2908611201)57:0.0595556040,((A0A9D6K994:0.0262331956,A0A9D6YTI9:0.0826567382)100:0.2979241768,(((A0A7C8B282:0.0492637951,A0A9X4MJJ8:0.0790003040)29:0.0559443610,A0A2N2GQE8:0.0807237640)100:0.3122196470,A0A0S8CWJ2:0.4051144769)100:0.2088072437)83:0.0737366940)46:0.0180672683,((A0A0S8F5T7:0.1290406034,A0A0S8FM92:0.0830003408)100:0.1895086899,A0A7C1CXH7:0.3512576473)86:0.0766127272)80:0.0349181792,(((A0A7C7QGK6:0.2380322294,A0A8T7D293:0.2470401821)99:0.0641226463,A0A9D6ZDC2:0.4842580839)97:0.0315740589,A0A2H0YJ70:0.3314069902)94:0.0356370665)34:0.0258677232,((A0A6N1DY64:0.1926808728,((A0A1Z4VU04:0.0233625289,A0A2E0WQX9:0.0000023784)99:0.0592579948,A0A426QLS5:0.0833604395)100:0.2559805019)98:0.1082880643,(A0A967X9S7:0.2301258088,((((A0A4V2PGY5:0.1298860998,A0A929ILZ9:0.0254925829)100:0.2122364560,A0A9D0UPB5:0.4875950766)100:0.0899343878,A0A8T7DRJ7:0.2726000715)55:0.0493922266,(A0A946UHK6:0.2615151774,((A0A7C2JSF0:0.1205429130,A0A7C2NTR6:0.0966156342)100:0.2514030115,(A0A8T6ZNR0:0.0475639800,A0A967ZFY5:0.0603298249)100:0.2623459822)100:0.0560512097)100:0.0864785278)94:0.0601535763)68:0.0211105192)35:0.0467456909)80:0.0307892331)7:0.0085757899,((((((((A0A0S8C642:0.0896334921,A0AA42Y9U1:0.1838493570)100:0.1209034850,(A0A7C3JPK3:0.1129563118,A0A932ZBV6:0.1046780853)100:0.0508626602)96:0.0359439503,(A0A1F4DX70:0.1728212670,(A0A1F4BLB2:0.1609576738,A0A3N5WF18:0.2519161068)100:0.0668247913)85:0.0298593259)100:0.0555338057,(A0A3D3PMY8:0.2007920337,A0A315ECP7:0.4370708694)72:0.0736515962)72:0.0481273580,A0A1J5R1D7:0.5474862918)73:0.0272406444,(((A0A1B4V4F0:0.2341148976,A0A1F6TD38:0.1834415264)88:0.0255641600,A0A9D6MQZ0:0.1915139806)92:0.0482861442,A0A1F6V057:0.2265694139)100:0.0486741482)59:0.0272522878,A0A1G5QE54:0.4938699361)90:0.0559884377,(A0A965ZYW7:0.4180903332,D6Z301:0.4538683035)13:0.0681224713)8:0.0218576132)20:0.0189266418,(((A0A929HN90:0.3127611084,A0A352KI99:0.4937083158)37:0.0215880559,((A0A4P7C2C5:0.0506463039,D5C2B8:0.0177525947)100:0.2244525826,A0A6L6JNC9:0.2376184508)98:0.0856685717)22:0.0315135042,(((A0A250KXH9:0.2561450336,A0AA35XYF2:0.2387372513)98:0.0522428906,A0A967ULC8:0.2500564966)94:0.0348531632,(A0A0S2THD5:0.2207504253,A0A0S8AAH4:0.3031799020)95:0.0893820759)74:0.0412927923)32:0.0341833738)91:0.0721272476)25:0.0191403543,((((((((((((A0A1F9I910:0.0000010000,A0A1F8XYZ8:0.0000025771)100:0.1157487771,A0A931WJ27:0.1395863596)100:0.0678981171,A0A7C3NYK6:0.3678293768)95:0.0578211068,A0A1F9KB73:0.2863111201)51:0.0215830882,((A0A534V151:0.1336601562,A0A938QET7:0.2269675107)100:0.0781619725,A0A7C3JHL3:0.2405204630)100:0.0692602960)39:0.0279221220,((A0A1F8ZSQ5:0.0007704288,A0A1F9JSE0:0.0054181499)100:0.1678416221,A0A933CPQ0:0.2813232449)94:0.0398726371)100:0.0879104818,(A0A1F9HL62:0.2633340892,A0A7Y2I199:0.6472053662)84:0.1192191099)15:0.0271786933,(((((((((((((((A0A968HJ36:0.1960588505,A0A934EED2:0.0924328406)100:0.2243184536,(((A0A2U3QJY1:0.2408923308,A0A941ZRX1:0.1358190672)100:0.0617793894,A0A357BU50:0.2060003954)99:0.0191783146,((((A0A1H7WE06:0.0542414226,A0A1V5E4J0:0.0299041218)100:0.0659823929,A0A1V4Y2F8:0.1276900782)100:0.0209844041,A0A1V4XW06:0.0793528528)100:0.0522679070,Q2LYC7:0.0586225237)100:0.3620425533)99:0.0394053480)46:0.0345111854,(((A0A2H6F796:0.1238374930,(A0A419IXQ9:0.1116996487,A0A934EQ12:0.1096547735)100:0.1850088224)100:0.0687239279,(A0A3A4WKT6:0.1596352152,A0A419GXJ6:0.1705154979)100:0.0838672359)47:0.0393890248,A0A2H6FS56:0.2631550069)90:0.0446577047)92:0.0347875362,(((((A0A520Z0V8:0.2208780206,A0A399W7M1:0.0526096385)93:0.0363109930,((A0A1V4AUK5:0.0568134483,(A0A6N6S7E4:0.0240327310,A0A399X3J2:0.1181325179)100:0.0365150906)100:0.0419376779,A0A1V6LWV7:0.1067994423)100:0.0759006542)100:0.0647782212,((A0A1G3CH57:0.0000027527,A0A934FFH0:0.0390940367)99:0.0217977577,A0A1G3CJC0:0.0464822833)100:0.0573652236)100:0.0500212623,(A0A533QFX7:0.0615912061,A0A6L3AIP7:0.0120086722)100:0.2413812136)100:0.0356642041,(A0A1G3BA52:0.0132770002,A0A931YPC2:0.0119855965)100:0.1323646974)100:0.1164837419)23:0.0325558709,(A0A3C1FY01:0.1925611380,(A0A928YDU4:0.1063836896,A0A9D8IB09:0.0530227033)100:0.4048537845)28:0.0806705777)38:0.0305805989,(((A0A352Z0A6:0.0695555302,A0A938T2W2:0.0800752198)100:0.0638250767,(A0A931M9U6:0.1340957015,A0A357C3P3:0.2454641255)100:0.1347506502)100:0.1012237062,(A0A522C526:0.0751021816,(A0A6N7ARF8:0.0133905440,A0A933WHA1:0.0188321633)100:0.0705501747)100:0.1417987481)38:0.0272152329)97:0.0307762289,(((A0A1F8ZJM5:0.1794347457,A0A932WEW3:0.0999855417)100:0.0156841844,A0A357BN03:0.1830926571)100:0.0944337198,(((A0A1G1EYT2:0.0272057805,A0A933TA40:0.0382642504)100:0.1080107791,A0A7G1GYQ9:0.2190659515)100:0.0263372609,A0A953SHV7:0.4237203992)82:0.0281980846)97:0.0485321892)99:0.1105988561,((A0A929K775:0.1872987521,A0A7W0ERC7:0.2414794979)100:0.0669800124,S7T9F7:0.4789832680)98:0.0674276969)89:0.0443202759,(A0A3D0H4Y1:0.4106139820,((((((A0A7C8EX19:0.1877720336,A0A2U3KMM2:0.1073840322)100:0.1658767935,A0LQL3:0.2131786196)99:0.0168234429,A0A973EMR3:0.1332786161)100:0.1108538253,A0A9W6D3T5:0.1973306495)96:0.0167989444,(A0A7X7Y8V2:0.1302141727,A0A969YQ31:0.1028328679)100:0.2174268757)99:0.0899612486,A0A3N5THZ7:0.3225948469)100:0.2685266437)96:0.0584750095)99:0.0971920550,A0A3M0YB59:0.4772280032)74:0.0423636707,((A0A931MH92:0.3175641162,A0A1G1HYT2:0.3520321860)93:0.0682161365,(A0A7C3Q3T3:0.2251401644,A0A9D6LLI1:0.1823809118)100:0.1384039082)59:0.0138763840)83:0.0191374787,(A0A1G1HXA2:0.0308982987,A0A932KMW2:0.0220817311)100:0.2484079690)91:0.0221276070,((A0A521SPB4:0.3484058098,(A0A521SRE9:0.0796322189,A0A7X6DTU0:0.3249743456)90:0.0885850568)99:0.0447075701,((A0A7C3QN05:0.0583052203,A0A9C9WBR9:0.0062065979)100:0.1776061970,A0A7C5NDF7:0.0493189470)100:0.2581857637)96:0.0237322568)95:0.0078226260,((A0A1G0NK79:0.4069745077,A0A7V4NKB1:1.1069678415)98:0.1437955226,A0A7Y2JPH1:0.4915328680)98:0.1931607493)29:0.0286210711,((A0A0T6A6Q0:0.3138415445,(((A0A7V3BLD8:0.1662197427,A0A7V3BQF1:0.0554095755)100:0.1671534597,(A0A7C3S2D6:0.2900190949,(A0A950CQV1:0.2465336368,A0A949YVH7:0.3427979736)100:0.2735074688)100:0.1395635902)71:0.0394026875,A0A933BPK9:0.1466701960)68:0.0327090458)100:0.0922219658,A0A7V3XAG3:0.2411602944)78:0.0443149777)100:0.0499208116)14:0.0107620631,A0A317JLJ5:0.7693333137)80:0.0215881473,((A0A9D6TB90:0.2363369732,((A0A7V3CEF7:0.4132777413,A0A3N5H124:0.5373637761)79:0.0895417044,A0A0P9C923:0.5693279253)73:0.0398868775)34:0.0009660835,A0A3D4YZY2:0.4910284778)71:0.0357691952)45:0.0105311450,((((((A0A7C4UPD1:0.3351368387,A0A964ZE72:0.2915590489)97:0.0617572300,(A0A7V2G183:0.1390779384,A0A7V2G5R7:0.4511012030)96:0.0588336956)100:0.1297216683,(((A0A950BQD1:0.0000021278,A0A950DDT3:0.0000022158)100:0.4854764329,(A0A949Y296:0.2752789385,A0AAU7CCC6:0.2724898826)100:0.0495896404)100:0.1274132325,(A0A3E0P2J4:0.4071463324,A0A7C1KGG1:0.4180706809)98:0.0835510591)94:0.0659068304)94:0.0436037694,(A0A952PLJ4:0.4040159690,(A0A956QQZ1:0.2229125467,A0A956U969:0.3618799865)99:0.0858733240)100:0.3566074647)99:0.0408416845,(((((A0A953TFX7:0.4334176166,A0A953V7E3:0.1769209260)100:0.0879219090,(A0A953NN56:0.3825730632,A0A953SD32:0.2171827576)100:0.0579801705)100:0.1179134317,(A0A1F2RLK8:0.2641290711,(A0A522PWZ2:0.2662460718,A0A7C5Z1W9:0.2420084605)100:0.1593836033)100:0.0844575681)100:0.0635130106,(A0A953P820:0.4368091141,((A0A953PKY8:0.2240148387,A0A3N5NUE6:0.1258216775)100:0.4279515713,(A0A522QCF8:0.0595635438,A0A522PEW8:0.0814075597)100:0.4932539602)64:0.0873367074)44:0.0777543583)32:0.0350570915,(((A0A936NR59:0.2603415221,A0A9D7IWM7:0.2911273979)96:0.0923054283,A0A942C9Q5:0.3793859751)97:0.1156848149,((A0A953U8F6:0.3012527165,(A0A953QBX9:0.3365560089,(A0A953RVY0:0.0859360163,A0A953UW12:0.1471204762)100:0.3771847435)100:0.2909360492)56:0.0806537678,A0A950AGL4:0.4622155090)55:0.0609257680)35:0.0169416194)100:0.0855300839)98:0.0440332908,(((((((((((((((((((A0AA43KEG2:0.1377981285,A0A7U3RYI9:0.1182193048)97:0.0271261439,(A0A166L2J3:0.0283114592,(A0A218PXV0:0.0204893437,A0A6P1ZXE7:0.0104722119)100:0.0632054805)80:0.0209833874)100:0.0756763727,((((A0A367QS04:0.0228324221,A0A8J7LI74:0.0833379579)100:0.0431919261,(((A0A367PWF6:0.0368447186,(A0A9D7VDA1:0.0049918106,A0A9Q5ZD03:0.0000022787)100:0.0322332233)100:0.0876919575,A0A1Z4QJC1:0.1737935198)82:0.0062712063,((A0A2I8ACX3:0.1315114527,K9QTQ7:0.1023704608)100:0.1009457681,((((((A0A0R0MAB0:0.0056094142,A0A7W1WDI2:0.0000023580)100:0.0055839577,(A0A7H0EX02:0.0055663844,(A0A1X4G462:0.0000023550,A0A9Q5QUF1:0.0112068448)100:0.0111949437)97:0.0000029725)100:0.2186267054,A0A9E6RTV3:0.1007435978)100:0.0355263173,A0A480A425:0.0555866254)93:0.0266083141,A0A926WL88:0.0052764996)96:0.0415210676,A0A9X1KE65:0.0835535838)100:0.0908313214)83:0.0286312662)99:0.0220239524)99:0.0309892013,A0A8J7HD04:0.0863332679)50:0.0148180030,A0A928WH46:0.0442443401)52:0.0172901087)71:0.0728435258,A0A926Z007:0.2104767819)59:0.0356648454,(((A0A0C1RNI4:0.0130497391,(A0A844MMP5:0.0258766873,A0A139X7W8:0.0254774558)100:0.0129666350)100:0.1180604138,A0A1Y0RJQ8:0.1035645350)73:0.0211028885,A0AA91GGS2:0.0750955506)96:0.0602998568)89:0.0358934340,((B8HME4:0.1481941606,(A0A8J7EWP3:0.1536658804,A0A926TTZ4:0.2153428978)100:0.0590997757)83:0.0393449483,(E0UGS4:0.2203340243,(A0A926SLV9:0.2578455905,(A0A927A7B4:0.0964088920,A0A937JU41:0.2034299677)100:0.1210249140)83:0.0278296597)99:0.0489808451)100:0.1069563778)68:0.0270297656,(((((((A0A0S3TQS2:0.0000000000,A0A2N6LE67:0.0000000000):0.0000000000,G6FS59:0.0000000000):0.0000020465,A0A1U7GVA8:0.0000010000)86:0.0000010000,A0A2N6KEY2:0.0101996102)100:0.0202438688,A0A2N6K2D0:0.0104858801)99:0.0379360571,A0A9E3H9K7:0.0833010556)100:0.0610290667,A0A433N012:0.0907689290)100:0.0759464399)98:0.0693854748,(A0A8J6R2C8:0.0051575922,A0A8J7B6E9:0.0000026816)100:0.1305250645)97:0.0568444897,A0A951PPV1:0.0636815930)94:0.0510553702,A0A352AD25:0.1630355461)100:0.1238889169,A0A8J7ATL3:0.1744142953)97:0.0797207953,(((A0A8J7AVU2:0.0294410160,(A0A2P8VU74:0.0056292528,A0A8J7JFF6:0.0311533057)100:0.0423680134)100:0.1177455370,A0A2P8WCS5:0.2653692209)100:0.0897144018,A0A926V3Z9:0.2885250838)100:0.1021993332)86:0.0357736430,(A0A2T2RNT2:0.2994059128,A0A926W7I8:0.1799859668)94:0.0753737671)95:0.0517155481,(((A0A0F5YLZ4:0.0993469782,(A0YQ12:0.0200494030,U7QRP6:0.0150729878)100:0.0365594579)100:0.2174945587,(A0A8J7EXR7:0.2413520420,((A0A929B1F8:0.1865492356,K9TEZ6:0.3032206809)99:0.0474189771,((A0A2T1CTS9:0.2140062417,A0A928VZZ5:0.1322019842)100:0.1148324073,A0A0V7ZGX3:0.1874718580)100:0.1896712325)23:0.0523272466)13:0.0344762816)6:0.0580739402,(A0A6I5N410:0.1838154705,A0A6P1AI85:0.3372735200)6:0.0692767298)94:0.0566081399)100:0.1397894725,(A0A1G0SX32:0.1409262808,A0A3N5QIJ4:0.1288222007)100:0.2931418810)85:0.0338633656,(((A0A0S7ZNR7:0.1959276760,A0A0S7ZR44:0.1569419295)100:0.2326001908,A0A419FF49:0.3440980345)65:0.0309665722,(((A0A3A4WVN1:0.3894368442,((((A0A7X7E4A1:0.1766179245,(A0A847P0Y4:0.1632251965,A0A7X7ND55:0.2160186185)99:0.0397286864)100:0.2965493169,A0A1U9NIW1:0.4245828261)94:0.0502400599,A0A1G2YA35:0.6964660108)94:0.0320443408,((A0A1G2Z5U0:0.1598626563,A0A938LUP2:0.1084134490)100:0.2566254974,A0A9D5JN14:0.6009884333)95:0.0436092225)96:0.0611124160)98:0.0341389320,(((A0A2N2H630:0.0156990317,A0A2N2JYU0:0.0000023967)100:0.0527046086,A0A3A4ZWX7:0.0899735822)100:0.1523910849,((F3Z013:0.0000024582,M5PVM2:0.0153224479)100:0.5828036578,(A0A7M3MIC0:0.0531816763,A0A6P1ZBH0:0.0980482257)100:0.5778921471)99:0.1295227014)98:0.1241589153)93:0.0407849443,(((A0A933FTF9:0.3062718213,((A0A534N4A2:0.2732389690,A0A535BKP8:0.1142381170)100:0.1119497776,A0A6I1QVX1:0.2124004425)100:0.1271097290)97:0.0596291479,A0AA96JXE6:0.3680576559)86:0.0249574606,(A0A968CY76:0.3506721814,(S7VI36:0.2803548163,A0A933IQ11:0.3962388431)100:0.2741574847)89:0.0615779743)86:0.0313175365)86:0.0612179181)54:0.0075082165)86:0.0672728629,(A0A838DD52:0.0573064840,((A0A838FQV9:0.0394261893,(A0A7W1NZ80:0.0637235877,(A0A7W1QPL8:0.0505781476,A0A838I651:0.0660368163)99:0.0578658456)89:0.0180477171)52:0.0177702014,A0A838N508:0.0286194697)57:0.0126089422)100:0.6187866870)83:0.0518414439,((((((((((A0A521YQZ9:0.0862958888,A0A1F4FYA6:0.0696521067)100:0.1445233451,(((A0A177QYR6:0.2475776080,A0A1Q7VMM3:0.1637213786)95:0.0557015406,(A0A536ZXL6:0.1863739712,(((A0A536WRX7:0.0000022136,A0A536YDQ5:0.0118511060)100:0.1703200189,A0A536ZVS5:0.1083730530)100:0.0808331914,A0A7X1P367:0.2718298647)100:0.0406876647)99:0.0427329103)94:0.0313048673,A0A537BFU6:0.2819505196)10:0.0167731157)98:0.2066800750,A0A1F4BA41:0.3238944698)100:0.0906697438,A0A2W4K0S1:0.3260266817)100:0.1857389882,A0A1B4V4I4:0.2899581979)100:0.1226831094,(((((A0A7M1QCA8:0.0393476160,((A0A6I6SMX0:0.0452193902,A0A7T2D9T0:0.0041790294)100:0.0181070299,A0AAW4YYE6:0.0886058516)99:0.0237264132)99:0.0318733176,A0A7V7G4S6:0.0328548676)100:0.0566400560,A0A6M4FI71:0.1224178987)100:0.0448341147,((A0A1I3ACV3:0.0000010000,A0A4R8FW72:0.0000023557)100:0.1205708588,A0A839V5U4:0.2509111781)100:0.0375567705)100:0.3042595957,((A0A1I6GYH3:0.3302515778,((A0A365TSJ6:0.0391641213,A0A7X3H3U2:0.0242009160)100:0.0231879085,A0A368TSM7:0.0026752541)100:0.1807895410)16:0.0426352487,A0A4P7XFE7:0.2392885043)16:0.0602234556)100:0.2154203844)100:0.0422052990,(A0A7V8QK13:0.3650472009,(A0A3E0WRR4:0.2610291323,A0A971AHY0:0.5754563020)100:0.0882392676)100:0.1284025167)99:0.0708252472,(A0A9X0W9A4:0.2026065584,(A0A6I7N0B1:0.0784252149,A0A6P2A755:0.0487132962)100:0.1949870234)100:0.2790914676)99:0.0879741793,(A0A6N1DVR0:0.3233638005,A0A831PVV0:0.3895390522)99:0.0626984440)100:0.2223385330,((A0AAV5XIM6:0.0927343720,A0A538AMA5:0.1462929803)100:0.1489227695,A0AAV6DKL4:0.4752405568)100:0.2431413808)90:0.0877114697)100:0.2236918647,A7H7H7:0.8461241511)98:0.1421507912)80:0.0146724833)54:0.0278943364,((A0A3M0Z2G2:0.2204454068,(((A0A9X4AX43:0.0321165812,A0A4U1J355:0.0427717501)100:0.1071306076,A0A6N7PTV3:0.1325540373)100:0.3760755339,A0A932QBM3:0.6123653846)99:0.0700283528)96:0.0377818610,(A0A936MGW2:0.4431258286,A0A150U2E1:0.1644358779)100:0.2675255349)89:0.0400705778)50:0.0213339390)33:0.0563071046,(A0A7C5TPN9:0.4119454652,((((A0A2N6C732:0.3532739092,A0A7U3YLL1:0.2606058356)95:0.0415032794,A0A947NWD3:0.2794337206)91:0.0451135644,(A0A524GCS4:0.0701675319,(A0A949EDT8:0.0016008283,A0A9E2CXG2:0.0413613597)100:0.0464654012)100:0.1369134639)100:0.3099051489,((A0A2U3QHF4:0.3694637404,A0A357C1W6:0.2407195034)98:0.0731324637,A0A419FMB8:0.1582103098)100:0.3890843709)91:0.0796771773)52:0.0424330244)18:0.0323030180,(A0A8T7BDZ1:0.4951822813,(((((A0A929IKP7:0.0809655965,A0A929NSZ3:0.0582485908)100:0.3127906376,A0A833G1C7:0.5194959536)26:0.0770509166,A0A501PFI5:0.7775686499)12:0.0623381600,((A0A1V5C042:0.4258640497,((((A0A971M766:0.1032469499,A0A1V5DKM2:0.0674118477)100:0.0429837550,A0A1V5C2Q0:0.0443671146)79:0.0120211398,A0A1V4WIV1:0.0066540841)79:0.0093714356,A0A1V5C9E5:0.0000021426)100:0.6328288112)77:0.1074086035,(A0A9D8P7Q9:0.7081193050,(((((A0A1M3MXG9:0.2651846445,A0A9E3U2A7:0.3388139169)100:0.0715525498,A0A952RMU4:0.3026022790)100:0.0752935307,A0A0K1QAL0:0.2704704247)100:0.1732103573,A0A931XV27:0.5243609464)100:0.1285460015,A0A1F3SJF7:0.9165150878)95:0.0159497392)58:0.0733420053)59:0.0063844790)21:0.0193867619,((A0AAP4Y6C7:0.5284488912,A0A956RZ70:0.7322447922)35:0.1129761629,((A0A3N5G514:0.2433705509,A0A2V7YHJ8:0.1903187340)100:0.3648561341,((A0A928XYD6:0.1546492448,(A0A3A0FKB7:0.0000024128,A0A6L3ACV9:0.0063361623)100:0.0657321009)100:0.5429694589,((A0A9D5IEZ7:0.6160260808,((((((((((((((((A0A9D0A917:0.0300179673,A0A432QC37:0.0102130935)100:0.1786351393,(((A0A7T5VD05:0.2521028990,A0A7U3YK80:0.0431685412)100:0.0374110728,A0A7X6THM9:0.1044904760)100:0.0953212478,A0A432QJ32:0.2048077774)100:0.0389950575)100:0.1157596027,(((A0A2H6JQD0:0.0000020592,A0A3B0VQ54:0.0063097839)100:0.0084085563,A0A967BSX6:0.0046266784)100:0.1169133828,A0A3A6MQ29:0.2362238560)100:0.0420753175)100:0.1357047190,((((((((A0A0A2HQY0:0.0352693911,A0A840UZU0:0.0166147432)100:0.0650724824,A0A6L4AQN1:0.1025347369)100:0.0534125411,A0A3N5F377:0.0582958018)100:0.0841028874,A0A1M7Y0K2:0.1623599561)84:0.0445849675,((((A0A0F2NE99:0.0836515099,A0A2G6E0N3:0.2768264483)49:0.0408624416,A0A4V5NU20:0.0686357598)48:0.0187305721,(A0A1H0R7M4:0.0774638864,((A0A2G2DMZ3:0.0756755056,A0A2G6FKG1:0.1817517104)100:0.0370990979,A0A4U0ZVY1:0.0692669447)100:0.0657784093)90:0.0139909241)98:0.0517783898,(A0A1E7GLE4:0.0723219950,A0A8D5FPZ8:0.0601517861)91:0.0503188423)100:0.0707930406)75:0.0505418623,((((A0A1M5W1W1:0.1591829381,V4JFP3:0.2183557694)87:0.0434826241,A0A2G6MX73:0.1022090583)96:0.0359461972,(A0A525D9L3:0.0682376951,((A0A7Y3ACQ7:0.0062039005,A0A947AB25:0.0000021063)100:0.0067229626,A0A7Y3EW13:0.0057359789)100:0.0824837038)81:0.0299361463)98:0.0675146346,A0A2G6FR76:0.2676324518)89:0.0627378564)99:0.0874280528,(((A0A7J5VQB2:0.0799837393,((A0A947JQH6:0.0000022068,A0A948Z0Q1:0.0063964873)100:0.0321452488,K2DBN9:0.1017725554)100:0.0520128415)100:0.0805270512,A0A7Z9WX95:0.2190441134)100:0.0408485944,A0A8J6TAJ7:0.1300382437)99:0.0606968710)98:0.0603935407,Q6APA9:0.2745653583)100:0.0905519552)100:0.1828886975,((A0A1Q6DMS9:0.1056388534,(A0A3A6P920:0.0000020914,(A0A949A7Z1:0.0096842635,A0A9E2D204:0.0199939329)16:0.0242749808)100:0.0629138913)99:0.0757418563,A0A8J6TD85:0.1918280006)100:0.0609836584)85:0.0197379415,A0A2N6BZ51:0.3124591754)17:0.0222323916,A0A7C5LD19:0.3203492972)97:0.0546684167,((A0A947K976:0.1734741603,A0A948BTR8:0.1168224057)100:0.2013806224,A0A948F8K3:0.1554828119)100:0.1011000224)96:0.0442033027,(((A0A7C3L9Z8:0.0087703533,A0A3B0W061:0.0038744923)100:0.1561776351,A0A7W0EJN4:0.2168979109)100:0.1427078094,A0A1J5EF73:0.2350278463)61:0.0259399602)82:0.0362428898,(((((((A0A1F9L683:0.0321850662,(A0A2N2IY81:0.0270164320,(A0A1F9M4Y6:0.0404963885,A0A1F9MKT3:0.0456184955)100:0.0303379387)98:0.0076937504)97:0.0136490131,A0A7C8AYY7:0.0253546545)98:0.0146537322,A0A9X4RL93:0.0131814503)95:0.0132222513,A0A947Y2R6:0.0133342105)16:0.0000026238,A0A523CHW8:0.0000024981)16:0.0135265350,A0A2N2GNV9:0.0000026808)99:0.0979351584,A0A7V7F441:0.1386906775)99:0.1040058443)13:0.0237168327,A0A0S8CTB8:0.2564047827)71:0.0636809568,A0A948FAW4:0.1413065096)72:0.0468018284,A0A1F9MSS2:0.1497333581)100:0.4764012327,(A0A1B9F7U2:0.5685785867,A0A7C2ASG3:0.4656255021)100:0.1075079514)72:0.0640602646,(((A0A938QPX4:0.2515634609,((A0A3A5AJF3:0.0449961941,A0A9D6U1K8:0.0602252804)100:0.1102026306,(A0A1V4QM24:0.2535777350,F2NH14:0.3403984718)100:0.1191889891)15:0.0391187901)100:0.0933660097,((A0A7C3UWZ6:0.1222621419,A0A7V6A3D6:0.2404786023)98:0.0612829320,(A0A7C5AMA9:0.1636568165,A0A7V4LCY0:0.3224412851)97:0.0519602037)96:0.0958037424)95:0.1010841037,A0A7C5AMI8:0.2945414226)100:0.3242514851)100:0.3123430339,((((((((((((A0A356R9Q7:0.0234844674,A0A7W1UG94:0.0410922072)100:0.0114598140,(A0A955Q4K1:0.0056867934,A0AA96GFB7:0.0000010000)99:0.0000025759)100:0.0452020463,A0A955ZNM2:0.0272984608)100:0.1218643543,(A0A7V1V4J9:0.1892399756,((((A0A521JZK3:0.2041902018,(((A0A0S4KT77:0.1543633649,(((A0A0S4L4D2:0.0503340375,A0A936VM40:0.0286012928)100:0.0476910901,((A0A357EK50:0.0176220657,A0A952VHK8:0.0116747840)100:0.0384331250,(A0A941LJ36:0.0291280822,A0A952VMC8:0.0178805022)100:0.0701598677)100:0.0260262924)100:0.0735588327,(((((A0A532CIT1:0.0060623957,A0A532D449:0.0122792882)100:0.0000029636,A0AA43EY08:0.0121628483)100:0.0301118116,A0A934B4Q5:0.0597050213)100:0.0380453942,(A0A7C5F402:0.0878100714,(A0A953B8L1:0.1052264847,A0A1W9GCJ7:0.1303548186)92:0.0623004602)53:0.0004515378)89:0.0220081969,(A0A533B805:0.1021789667,(A0A967AJ02:0.0287266957,A0AA43EQ57:0.0404636274)100:0.0426856334)53:0.0368215183)55:0.0127311991)57:0.0428862934)99:0.0388639809,(A0A1W9IYG7:0.0829164483,((A0A525WG17:0.0000010000,A0A532E692:0.0061038171)99:0.0000024946,A0A849RQG2:0.0367121637)100:0.0391008920)100:0.0784441645)100:0.0497167702,((((((((A0A1G1H756:0.0407104975,A0A532AT25:0.1471954343)91:0.0540801881,(A0A3N5HFU1:0.0266903803,A0A3N5ICD8:0.0307908346)100:0.0402514795)33:0.0174222968,A0A533XLC1:0.0671642747)31:0.0135021799,A0A533BHC0:0.0411203968)30:0.0057616953,(A0A533B9L7:0.0316203419,(A0A7Y8HND8:0.1015062996,(A0A525WE56:0.0659270067,A0A7Y4SBK6:0.0382770643)100:0.0299766796)99:0.0084894787)99:0.0089913351)84:0.0463699353,A0A9D6Z4E7:0.0282392566)100:0.1184509716,A0A533Z720:0.3798809833)30:0.0142864151,((((A0A1E4DMS5:0.0200437426,A0A952QU59:0.0368505445)100:0.0741542399,(A0A1W1HWR5:0.0060801320,(A0A532EE77:0.0000010000,D8P7V2:0.0123569804)95:0.0000022648)97:0.0547940421)85:0.0223889769,A0A3C1YX61:0.0759725986)100:0.1210616662,A0A3A0C5L1:0.0311098101)100:0.1915338868)37:0.0296591829)96:0.0504309138)32:0.0233644601,(A0A9D7A7Z9:0.1538972741,A0AA86N368:0.2375363847)66:0.0562137437)27:0.0347707891,(A0A521L2C7:0.0538978369,A0A938NG08:0.0671026200)100:0.1144220170)70:0.0236486634,A0A1Q7C1H8:0.1702310137)10:0.0271762036)69:0.0494357300)77:0.0791884401,A0A3M2BBH4:0.1572231146)11:0.0486938025,A0A3M2D8D7:0.1976637617)85:0.1013281729,A0A3M2DCG4:0.3654197640)100:0.4163508330,((A0A3D0IAX0:0.3746147789,A0A7C2SGN8:0.4571814390)100:0.0825976099,A0A7Y3GYN1:0.3486814644)100:0.7597321290)94:0.3171054441,((((A0A521RUG6:0.1185239947,A0A932SFG7:0.1638583796)84:0.0843231425,A0A7X6ICM1:0.0517876624)100:0.5222919009,A0A7C3Q4B8:0.5253616271)95:0.1866358242,(A0A7V3BPZ5:0.5373177670,A0A938AZJ7:1.0772251259)85:0.2360421763)48:0.0828262658)54:0.1243848524,A0A534SC68:0.7680986744)28:0.0430648992,A0A7V3UHS9:0.4356586543)48:0.1090736762,A0A931URX0:0.7406179459)100:0.3464481235)100:0.5026019489)94:0.0871099896,A0A2V7YE24:0.7339822765)50:0.0628864282)51:0.0591232771)99:0.1547194601)24:0.0415321835)12:0.0113190627)27:0.0465247193)59:0.0418052728)44:0.0277844830,((((A0A5M8FI60:0.3560180939,(((A0A258S5G0:0.0145200966,A0A7C2MTS5:0.0144282467)100:0.1871968468,A0A545SD07:0.0639111379)100:0.0401675049,A0A7C2N8A6:0.1107694084)100:0.2306688261)82:0.0565209962,((((A0A965QVU9:0.0338035704,A0A3L7S7T2:0.0808295217)100:0.1482421121,A0A972X5K9:0.2044534408)100:0.3663812043,A0A916H0G7:0.5693608569)100:0.2821114507,(A0A1F3T6S1:0.4461153142,(A0A1F3YAS0:0.3293083568,A0A3D3GJZ5:0.6365890813)100:0.1256038380)100:0.2968632024)85:0.0714805584)81:0.0568157618,((((((((A0A522WUW0:0.1058773441,((A0A2S6HBZ1:0.0000027517,G3J1M5:0.0058333805)98:0.0058427086,A0AA43QFK6:0.0000024417)99:0.0587969342)61:0.0135827222,A0A521X566:0.0955342774)61:0.0227023991,A0AA43Q5J1:0.0968964829)71:0.0225220406,A0A2S6GN85:0.0680986158)99:0.0742264185,(A0A257MW59:0.0000010000,A0A257NGM1:0.0000022292)100:0.0181601793)98:0.0307987977,A0A257N0D3:0.0000024215)100:0.1576611217,A0AAU7NVD9:0.1663231479)100:0.2503263372,A0A973A7S1:0.7170254641)21:0.0642815554)26:0.0131559878,((C1DL86:0.1214176340,((A0A0C4WJ76:0.0056583658,A0AA43Z7N3:0.0113276774)100:0.0057708087,A0A4R1PJQ7:0.0055294425)100:0.0747432505)100:0.2304036309,A0A352Q278:0.2814178699)100:0.2625338077)62:0.0703475092)42:0.0265124054,(((((((((((((((A0A953LTP1:0.5143923348,(((A0A0Q6Z4U2:0.1239096459,(A0A975NCK8:0.0170369241,(A0A975NRW1:0.0113314642,A0A975RWI0:0.0113235677)48:0.0000026003)96:0.0729352919)100:0.0833678286,A0A525IW83:0.1424586485)100:0.1577610216,(((A0A3N6NU36:0.0272590208,A0A7S7PTR0:0.0190747228)100:0.1415293833,A0A7Z2Q261:0.1897859766)100:0.1862814698,A0A8I1UZ23:0.8766828324)73:0.0636407284)33:0.0568405088)12:0.0159312585,((A0A346A115:0.2641620769,(A0A0Q7TEC6:0.2625474520,(A0A2S4LXD5:0.1563683337,A0A2V3U4E1:0.1675363551)100:0.0829909214)100:0.0995809148)96:0.0884011473,(A0A1Q4BRA1:0.2776429212,(A0A2T1HVI8:0.0130572810,A0AAU7JF70:0.0388561954)100:0.3561222907)55:0.0620627276)26:0.0260025664)14:0.0373984680,A0A363TT37:0.2387422217)68:0.0589485275,((((A0A095WSK4:0.1427260353,(A0A512HPX4:0.1046367277,L0NI75:0.2497485737)86:0.0404462064)100:0.1400678241,A0A2N3EHS8:0.2541890907)100:0.0804194179,V4RH70:0.3597908936)100:0.1768248178,(A0A7S8C886:0.2932095016,(A0A9W6IN45:0.4741877162,A0A437H1R1:0.5755287074)92:0.0704404698)80:0.0461985665)62:0.0237048984)52:0.0673602243,A0A952A9V8:0.3509167234)99:0.0875706686,((((A0AA48RAK7:0.0772573788,A0A9W6LQ59:0.1600899264)100:0.1506232194,(A0A2P5M0S9:0.0121083424,A0A3G8M7R1:0.0347513398)100:0.2361522211)100:0.2686495914,((A0A3M9XMR8:0.0288459307,(A0A5R8QJC5:0.0057785518,A0A938AJC2:0.0120711175)100:0.0345189771)100:0.2201364340,(A0A3S0FVU2:0.1369598996,(A0AA48M3L4:0.1454074359,A0A6B8M349:0.3201910688)98:0.0822789281)98:0.0970090399)98:0.0619664853)100:0.0937305691,(((((A0A177PLR2:0.0060421645,A0A4R8HS34:0.0000010000)100:0.0042045840,A0A679F0Z0:0.0201556062)100:0.0281730148,(A0A2U1SVN1:0.0181335771,A0A549SXR0:0.0060320211)100:0.0289675123)100:0.1509634873,A0A1A6FQS6:0.1056647270)100:0.0884483570,A0A395CY82:0.1542343859)100:0.1531419450)100:0.1756791571)98:0.0385436771,((A0A2Z3ICZ9:0.1204986219,A0A838BSL6:0.2484414464)77:0.0136207803,(A0A7W6N6N0:0.1111759122,B2IF06:0.1347987269)100:0.0700854870)100:0.2332531010)100:0.1847150375,A0A2U2BX60:0.3342549352)100:0.1353356450,(A0A5C8PD26:0.1754841839,A0A5C5SM47:0.1316602566)100:0.8400690871)98:0.0918973416,(A0A7Y1SLS7:0.4699595101,(A0A2S7KA83:0.1881347051,A0A953WM03:0.3742991685)97:0.0507226103)100:0.1784555078)96:0.1095954924,(A0A351T194:0.3082700488,A0A972UMW2:0.2111985705)100:0.1859687091)37:0.0544558119,((A0A328AHU1:0.1960166283,B4RFH3:0.1391346064)100:0.1037660308,A0A949H019:0.8061026720)100:0.2789291526)51:0.0361160595,(A0A537TKX8:0.3958678496,(A0A3D9YXI8:0.2003802065,((A0A4P7F5R9:0.1882751756,A0A6B8KD09:0.1903484609)100:0.0508962884,(A0A4U8Z6L0:0.0052908389,A0A8B6MB68:0.0060739664)100:0.3097693046)100:0.0878468158)100:0.1498973488)100:0.2573694369)57:0.0359889333,A0A7Y2ED73:0.7785307953)92:0.0827204603,((((((A0A7C4XQU2:0.1115606465,A0A7C2R7N2:0.2300873777)100:0.0373481852,A0A6N6SY13:0.0680489812)100:0.1526537143,A0A6I0EP09:0.2719393748)100:0.0788424490,A0A962FLC3:0.2322121480)100:0.1022233012,A0A101VLH5:0.2971301831)100:0.1210296976,(A0A3A0ETV1:0.0068036484,A0A951RQY5:0.0280418122)100:0.4319200376)92:0.0970536709)91:0.0833733923)45:0.0374550500,((A0A517ZBB3:0.4618825470,A0A941RZR7:0.3628983388)99:0.2051938895,((A0A353ZCV3:0.2996397591,A0A9E5AHS2:0.5059027814)70:0.0616505606,A0A7Y6UKD7:0.6843367419)79:0.0702836130)75:0.0754643228)40:0.0216945641,(A0A523FHS1:0.2707924732,((A0A6N7FF84:0.0784116508,A0A7C9GGS2:0.0138156600)100:0.2111805125,A0A437QVP2:0.6011546556)100:0.2887863023)91:0.1063797366)66:0.0290910920,(((((((A0A5J6Q7L9:0.0474319510,A0A7C6XA77:0.0449250584)100:0.0571738832,A0A970RBE7:0.0570258619)100:0.4664277190,A0A838IJK8:0.2481098985)99:0.0669017117,((((A0A3D8MSX5:0.0157359001,A0A5C6XLP7:0.0338946048)98:0.0053880439,A0A5C6X4W5:0.0226141136)98:0.1018377013,A0A328C1L7:0.0690287472)100:0.5378726979,A0A2Z4FG22:0.6098271073)96:0.1171539443)97:0.1791583106,A0A4Y6PTD7:0.4273791095)100:0.0983260706,(A0A4P2Q634:0.0259888309,((A0A150PPQ3:0.0335071599,(A0A150QYT8:0.0303744447,A0A150R696:0.0389610451)84:0.0112476752)73:0.0000021934,((((A0A150RME7:0.0055221418,(A0A4V0NH03:0.0175133294,A9G3G6:0.0696037517)84:0.0053591412)78:0.0000023098,A0A150TC23:0.0000010000)84:0.0055408090,S4Y7Z9:0.0000021829)99:0.0174240237,A0A2L0F1H3:0.0630042165)99:0.0126247312)84:0.0795516992)100:0.9393841068)99:0.0998689650,A0A965QGU1:0.8602028676)64:0.0548490607)100:0.1098824028,((((((A0A951GQ35:0.3623380536,(((A0A537S0X8:0.0000022442,A0A537V8A2:0.0059609068)100:0.0059678761,A0A537WUY2:0.0000023279)100:0.0617892810,A0A951AB73:0.0909121917)100:0.1115781161)99:0.2028571339,(((((((A0A537T693:0.0918518043,A0A537NG40:0.1770131678)100:0.1338000853,A0A537N0N1:0.2335837057)82:0.0365669025,(A0A6L5FI92:0.1124138883,((A0A345ZYM4:0.1894344793,A0A951HT71:0.1661256650)100:0.1023934690,A0A1W6ZQ25:0.2288886645)100:0.1301924749)84:0.1043380463)84:0.0502451005,A0A6S6QKV5:0.2523608826)92:0.0407959824,A0A8J2YDP4:0.4009937299)79:0.0678337627,(A0A4U6BHX2:0.2454116989,(A0A9X3B7X5:0.1667559538,Q11EM9:0.1503178758)100:0.1773097365)100:0.1336261059)79:0.0895493089,(A0A6G4WI58:0.0385895512,(A0AAU8CM61:0.0240948754,H0HPL0:0.0060144607)69:0.0045813335)98:0.1218871845)100:0.5143593679)96:0.1132828512,((((((A0A9E3EXJ1:0.2219631056,(A0A5M6IVZ0:0.1349411921,A0A5R9JCF7:0.2856368344)89:0.0627850047)86:0.0244022488,A0A845B8Y7:0.1582053072)92:0.0424193065,A0A951BSR1:0.2800995927)97:0.0472354587,(A0A257PTK0:0.1742009104,(A0A950WIB7:0.1415971274,A0A2S6NM04:0.2713638795)70:0.0542259675)69:0.0309708106)64:0.0372037700,A0A1Q3UX35:0.2365168263)100:0.2745512692,((((((A0A060DJ68:0.0000025794,A0A0P0E8W4:0.0108694158)100:0.0054466701,((A0A2S1XJH0:0.0000010000,A0A4D8QXW2:0.0054427335)98:0.0000022426,A0A560CPC0:0.0054412461)100:0.0054265848)99:0.0054507181,A0A9P1JSJ3:0.0000022125)46:0.0054441612,(A0A235HJN7:0.0109810192,A0A839VY05:0.0164324671)85:0.0000022381)32:0.0000024299,A0A6L3B732:0.0054317931)87:0.0391753572,A0A9W7NHE2:0.0122700923)100:0.3200343260)60:0.0000022365)98:0.1226670109,(A0A858R396:0.2192305438,A0A9E4DGC9:0.4060987500)100:0.1515491511)98:0.0643187421,(A0A925L224:0.2958274678,A0A951SMX6:0.3436626441)99:0.1032905175)100:0.0962723009,(W9HDA6:0.3787744831,A0A2E6QLY9:0.4175961514)100:0.1755008389)100:0.3949611359)95:0.0845926693)86:0.0379369991,(A0AAW5QZA2:0.1883492458,(A0A848XL03:0.4319763522,A0A849L5Y4:0.4889376375)100:0.3135901489)100:0.2863962791)86:0.0755905239,((A0A564WDR8:0.0108964207,A0A953C5E8:0.0000024658)100:0.4015591540,(A0A2W4RZL4:0.1378688689,A0A2W4L0Q4:0.1179754225)100:0.7292728167)86:0.0777537397)100:0.1908839759)99:0.0633520226,A0A7Y8SRE3:0.2599769035)100:0.1332375225,A0A1I5RU47:0.4337140830)100:0.0751045043)98:0.1508246191)98:0.0464461816);
